# Supplementary material for: Acquisition of Escherichia coli carrying extended-spectrum ß-lactamase and carbapenemase genes by hospitalised children with severe acute malnutrition in Niger
Source: Nat Commun. 2025 Aug 1;16:6751. doi: 10.1038/s41467-025-61718-w (PMC12317043; doi:10.1038/s41467-025-61718-w)
Supplement: Supplementary file 4 — Source Data [file 41467_2025_61718_MOESM4_ESM.xlsx]

## Sheet: Source Data 1
Sample #	Study ID	Sex	Age, months	Sample - month	Sample time point
1	20226	F	19	SEPT-16	Admission
2	20226	F	19	SEPT-16	Discharge
3	20231	F	16	SEPT-16	Admission
4	20231	F	16	SEPT-16	Discharge
5	20237	M	14	SEPT-16	Admission
6	20237	M	14	SEPT-16	Discharge
7	20239	F	14	SEPT-16	Admission
8	20239	F	14	SEPT-16	Discharge
9	20240	F	12	SEPT-16	Admission
10	20240	F	12	SEPT-16	Discharge
11	20267	M	33	SEPT-16	Admission
12	20267	M	33	SEPT-16	Discharge
13	20267	M	33	OCT-16	Admission
14	20267	M	33	OCT-16	Hospital
15	20267	M	33	OCT-16	Discharge
16	20268	M	24	SEPT-16	Admission
17	20268	M	24	OCT-16	Discharge
18	20271	F	26	SEPT-16	Admission
19	20271	F	26	OCT-16	Discharge
20	20274	M	24	SEPT-16	Admission
21	20274	M	24	SEPT-16	Discharge
22	20277	M	14	SEPT-16	Admission
23	20277	M	14	SEPT-16	Discharge
24	20283	F	24	SEPT-16	Admission
25	20283	F	24	OCT-16	Discharge
26	20287	M	27	SEPT-16	Admission
27	20287	M	27	OCT-16	Discharge
28	20288	M	22	SEPT-16	Admission
29	20288	M	22	SEPT-16	Discharge
30	20289	M	11	SEPT-16	Admission
31	20289	M	11	OCT-16	Discharge
32	20294	M	12	SEPT-16	Admission
33	20294	M	12	OCT-16	Discharge
34	20297	M	12	SEPT-16	Admission
35	20297	M	12	OCT-16	Discharge
36	20313	F	24	SEPT-16	Admission
37	20313	F	24	OCT-16	Discharge
38	20315	F	9	SEPT-16	Admission
39	20315	F	9	OCT-16	Discharge
40	20332	M	24	SEPT-16	Admission
41	20332	M	24	OCT-16	Discharge
42	20336	M	7	SEPT-16	Admission
43	20336	M	7	OCT-16	Discharge
44	20362	M	18	OCT-16	Admission
45	20362	M	19	OCT-16	Discharge
46	20363	M	12	OCT-16	Admission
47	20363	M	12	OCT-16	Hospital
48	20363	M	12	OCT-16	Hospital
49	20363	M	12	OCT-16	Discharge
50	20364	F	12	OCT-16	Admission
51	20364	F	12	OCT-16	Discharge
52	20370	M	13	OCT-16	Admission
53	20370	M	13	OCT-16	Discharge
54	20371	M	12	OCT-16	Admission
55	20371	M	12	OCT-16	Discharge
56	20375	F	14	OCT-16	Admission
57	20375	F	14	OCT-16	Discharge
58	20376	F	9	OCT-16	Admission
59	20376	F	9	OCT-16	Hospital
60	20376	F	9	OCT-16	Hospital
61	20376	F	9	OCT-16	Discharge
62	20377	M	14	OCT-16	Admission
63	20377	M	14	OCT-16	Discharge
64	20393	F	24	OCT-16	Admission
65	20393	F	24	OCT-16	Hospital
66	20393	F	24	OCT-16	Discharge
67	20396	M	7	OCT-16	Admission
68	20396	M	7	OCT-16	Discharge
69	20398	M	8	OCT-16	Admission
70	20398	M	8	OCT-16	Discharge
71	20399	M	11	OCT-16	Admission
72	20399	M	11	OCT-16	Hospital
73	20399	M	11	OCT-16	Hospital
74	20399	M	11	OCT-16	Discharge
75	20400	M	24	OCT-16	Admission
76	20400	M	24	OCT-16	Discharge
77	20407	M	16	OCT-16	Admission
78	20407	M	16	OCT-16	Discharge
79	20408	F	14	OCT-16	Admission
80	20408	F	14	OCT-16	Hospital
81	20408	F	14	OCT-16	Discharge
82	20416	M	24	OCT-16	Admission
83	20416	M	24	OCT-16	Discharge
84	20428	F	24	OCT-16	Admission
85	20428	F	24	OCT-16	Hospital
86	20428	F	24	OCT-16	Discharge
87	20433	M	12	OCT-16	Admission
88	20433	M	12	OCT-16	Hospital
89	20433	M	12	OCT-16	Hospital
90	20433	M	12	OCT-16	Discharge
91	20434	M	24	OCT-16	Admission
92	20434	M	24	OCT-16	Discharge
93	20453	M	8	OCT-16	Admission
94	20453	M	8	OCT-16	Discharge
95	20475	M	12	OCT-16	Admission
96	20475	M	12	OCT-16	Hospital
97	20475	M	12	OCT-16	Discharge
98	20476	F	13	OCT-16	Admission
99	20476	F	13	OCT-16	Discharge
100	20477	F	6	OCT-16	Admission
101	20477	F	6	OCT-16	Discharge
102	20504	M	12	OCT-16	Admission
103	20504	M	12	OCT-16	Discharge
104	20509	F	24	OCT-16	Admission
105	20509	F	24	OCT-16	Hospital
106	20509	F	24	OCT-16	Hospital
107	20509	F	24	OCT-16	Discharge
108	20518	M	15	OCT-16	Admission
109	20518	M	15	OCT-16	Discharge
110	20519	M	18	OCT-16	Admission
111	20519	M	18	OCT-16	Discharge
112	20538	F	12	OCT-16	Admission
113	20538	F	12	OCT-16	Discharge
376	20538	M	6	NOV-16	Admission
114	20539	M	24	OCT-16	Admission
115	20539	M	24	OCT-16	Discharge
116	20540	F	10	OCT-16	Admission
117	20540	F	10	OCT-16	Discharge
118	20541	M	21	OCT-16	Admission
119	20541	M	21	OCT-16	Discharge
120	20550	F	10	OCT-16	Admission
121	20550	F	10	OCT-16	Hospital
122	20550	F	10	OCT-16	Discharge
123	20555	M	12	OCT-16	Admission
124	20555	M	12	OCT-16	Discharge
125	20579	M	24	OCT-16	Admission
126	20579	M	24	OCT-16	Discharge
127	20580	F	11	OCT-16	Admission
128	20580	F	11	OCT-16	Discharge
129	20581	F	12	OCT-16	Admission
130	20581	F	12	OCT-16	Hospital
131	20581	F	12	OCT-16	Discharge
132	20582	F	18	OCT-16	Admission
133	20582	F	18	OCT-16	Discharge
134	20583	M	16	OCT-16	Hospital
135	20583	M	16	OCT-16	Discharge
136	20583	M	7	OCT-16	Admission
137	20584	F	10	OCT-16	Admission
138	20584	F	10	OCT-16	Discharge
139	20585	M	21	OCT-16	Admission
140	20585	M	21	OCT-16	Discharge
141	20587	F	14	OCT-16	Admission
142	20587	F	14	OCT-16	Discharge
143	20588	M	20	OCT-16	Admission
144	20588	M	20	OCT-16	Discharge
145	20589	M	10	OCT-16	Admission
146	20589	M	10	OCT-16	Hospital
147	20589	M	10	OCT-16	Discharge
148	20590	M	8	OCT-16	Admission
149	20590	M	8	OCT-16	Discharge
150	20599	M	16	OCT-16	Admission
151	20599	M	16	OCT-16	Discharge
152	20600	F	6	OCT-16	Admission
153	20600	F	6	OCT-16	Discharge
154	20606	F	24	OCT-16	Admission
155	20606	F	24	OCT-16	Discharge
156	20607	F	15	OCT-16	Admission
157	20607	F	15	OCT-16	Discharge
158	20611	F	10	OCT-16	Admission
159	20611	F	10	OCT-16	Discharge
160	20614	M	24	OCT-16	Admission
161	20614	M	24	OCT-16	Discharge
162	20616	M	6	OCT-16	Admission
163	20616	M	6	OCT-16	Discharge
164	20617	M	11	OCT-16	Admission
165	20617	M	11	OCT-16	Discharge
166	20636	F	9	OCT-16	Admission
167	20636	F	9	OCT-16	Discharge
168	20637	M	11	OCT-16	Admission
169	20637	M	11	OCT-16	Hospital
170	20637	M	11	OCT-16	Discharge
171	20638	F	16	OCT-16	Admission
172	20638	F	16	OCT-16	Discharge
173	20642	M	48	OCT-16	Admission
174	20642	M	48	OCT-16	Discharge
175	20645	M	8	OCT-16	Admission
176	20645	M	8	OCT-16	Discharge
177	20658	M	26	OCT-16	Admission
178	20658	M	26	OCT-16	Hospital
179	20658	M	26	OCT-16	Hospital
180	20658	M	26	NOV-16	Discharge
181	20659	M	8	OCT-16	Admission
182	20659	M	8	OCT-16	Discharge
183	20660	F	7	OCT-16	Admission
184	20660	F	7	OCT-16	Discharge
185	20661	F	24	OCT-16	Admission
186	20661	F	24	NOV-16	Discharge
187	20663	M	8	OCT-16	Admission
188	20663	M	8	OCT-16	Discharge
189	20664	F	32	OCT-16	Admission
190	20664	F	32	OCT-16	Discharge
191	20666	M	21	OCT-16	Hospital
192	20666	M	21	OCT-16	Discharge
193	20666	M	21	OCT-16	Admission
194	20667	F	13	OCT-16	Admission
195	20667	F	13	OCT-16	Hospital
196	20667	F	13	OCT-16	Discharge
197	20669	M	29	OCT-16	Admission
198	20669	M	29	OCT-16	Discharge
199	20670	F	8	OCT-16	Admission
200	20670	F	8	OCT-16	Discharge
201	20672	F	24	OCT-16	Admission
202	20672	F	24	OCT-16	Discharge
203	20673	F	21	OCT-16	Admission
204	20673	F	21	OCT-16	Discharge
205	20690	F	8	OCT-16	Admission
206	20690	F	8	OCT-16	Discharge
207	20692	F	13	OCT-16	Admission
208	20692	F	13	OCT-16	Discharge
209	20693	F	6	OCT-16	Admission
210	20693	F	6	OCT-16	Discharge
211	20699	F	6	OCT-16	Admission
212	20699	F	6	OCT-16	Discharge
213	20700	M	21	OCT-16	Admission
214	20700	M	21	OCT-16	Discharge
215	20714	F	10	OCT-16	Admission
216	20714	F	10	OCT-16	Discharge
217	20717	M	18	OCT-16	Admission
218	20717	M	18	OCT-16	Discharge
219	20720	F	20	OCT-16	Admission
220	20720	F	20	OCT-16	Discharge
221	20722	F	11	OCT-16	Admission
222	20722	F	11	OCT-16	Discharge
223	20724	M	27	OCT-16	Admission
224	20724	M	27	OCT-16	Discharge
225	20725	M	22	OCT-16	Admission
226	20725	M	22	OCT-16	Discharge
227	20729	M	43	OCT-16	Admission
228	20729	M	43	OCT-16	Discharge
229	20730	M	11	OCT-16	Admission
230	20730	M	11	OCT-16	Hospital
231	20730	M	11	NOV-16	Hospital
232	20730	M	11	NOV-16	Hospital
233	20730	M	11	NOV-16	Hospital
234	20730	M	11	NOV-16	Hospital
235	20730	M	12	DEC-16	Discharge
236	20738	F	38	OCT-16	Admission
237	20738	F	38	OCT-16	Discharge
238	20739	M	26	OCT-16	Admission
239	20739	M	26	OCT-16	Discharge
240	20743	F	12	OCT-16	Admission
241	20743	F	12	OCT-16	Discharge
242	20750	M	9	OCT-16	Admission
243	20750	M	9	NOV-16	Discharge
244	20753	M	24	OCT-16	Admission
245	20753	M	24	OCT-16	Discharge
246	20758	M	16	OCT-16	Admission
247	20758	M	16	OCT-16	Discharge
248	20763	F	24	OCT-16	Admission
249	20763	F	24	OCT-16	Discharge
250	20769	M	15	OCT-16	Admission
251	20769	M	15	NOV-16	Discharge
252	20770	F	36	OCT-16	Admission
253	20770	F	36	OCT-16	Discharge
254	20772	M	24	OCT-16	Admission
255	20772	M	24	OCT-16	Discharge
256	20777	F	7	OCT-16	Admission
257	20777	F	7	OCT-16	Discharge
258	20779	M	24	OCT-16	Admission
259	20779	M	24	NOV-16	Hospital
260	20779	M	24	NOV-16	Discharge
261	20780	F	6	OCT-16	Admission
262	20780	F	6	NOV-16	Discharge
263	20783	M	15	OCT-16	Admission
264	20783	M	15	NOV-16	Discharge
265	20784	F	7	OCT-16	Admission
266	20784	F	7	NOV-16	Discharge
267	20785	F	36	OCT-16	Admission
268	20785	F	36	NOV-16	Discharge
269	20786	M	7	OCT-16	Admission
270	20786	M	7	OCT-16	Discharge
271	20788	M	24	OCT-16	Admission
272	20788	M	24	OCT-16	Hospital
273	20788	M	24	NOV-16	Discharge
274	20789	F	6	OCT-16	Admission
275	20789	F	6	OCT-16	Discharge
276	20790	F	11	OCT-16	Admission
277	20790	F	11	NOV-16	Discharge
278	20791	M	21	OCT-16	Admission
279	20791	M	21	NOV-16	Discharge
280	20792	F	15	OCT-16	Admission
281	20792	F	15	NOV-16	Discharge
282	20796	F	11	OCT-16	Admission
283	20796	F	11	NOV-16	Discharge
284	20797	M	12	OCT-16	Admission
285	20797	M	12	NOV-16	Discharge
286	20798	F	12	OCT-16	Admission
287	20798	F	12	NOV-16	Hospital
288	20798	F	12	NOV-16	Discharge
289	20799	F	24	OCT-16	Admission
290	20799	F	24	NOV-16	Discharge
291	20800	F	24	OCT-16	Admission
292	20800	F	24	NOV-16	Discharge
293	20802	F	24	OCT-16	Admission
294	20802	F	24	NOV-16	Discharge
295	20803	F	8	OCT-16	Admission
296	20803	F	8	NOV-16	Discharge
297	20806	F	8	OCT-16	Admission
298	20806	F	8	NOV-16	Discharge
299	20807	M	7	OCT-16	Admission
300	20807	M	7	NOV-16	Discharge
301	20809	F	12	OCT-16	Admission
302	20809	F	12	NOV-16	Discharge
303	20812	F	24	OCT-16	Admission
304	20812	F	24	NOV-16	Discharge
305	20813	M	16	OCT-16	Admission
306	20813	M	16	NOV-16	Discharge
307	20827	M	9	NOV-16	Admission
308	20827	M	9	NOV-16	Discharge
309	20828	M	14	NOV-16	Admission
310	20828	M	14	NOV-16	Hospital
311	20828	M	14	NOV-16	Hospital
312	20828	M	14	NOV-16	Hospital
313	20828	M	14	NOV-16	Discharge
314	20832	M	21	NOV-16	Admission
315	20832	M	21	NOV-16	Hospital
316	20832	M	21	NOV-16	Hospital
317	20832	M	21	NOV-16	Discharge
318	20833	F	13	NOV-16	Admission
319	20833	F	13	NOV-16	Discharge
320	20842	F	12	NOV-16	Admission
321	20842	F	12	NOV-16	Discharge
322	20844	F	24	NOV-16	Admission
323	20844	F	24	NOV-16	Discharge
324	20845	M	18	NOV-16	Admission
325	20845	M	18	NOV-16	Hospital
326	20845	M	18	NOV-16	Discharge
327	20846	F	24	NOV-16	Admission
328	20846	F	24	NOV-16	Discharge
329	20851	F	13	NOV-16	Admission
330	20851	F	13	NOV-16	Hospital
331	20851	F	13	NOV-16	Discharge
332	20853	M	17	NOV-16	Admission
333	20853	M	17	NOV-16	Discharge
334	20856	F	7	NOV-16	Admission
335	20856	F	7	NOV-16	Discharge
336	20857	M	21	NOV-16	Admission
337	20857	M	21	NOV-16	Discharge
338	20858	M	11	NOV-16	Admission
339	20858	M	11	NOV-16	Hospital
340	20858	M	11	NOV-16	Discharge
341	20859	M	24	NOV-16	Admission
342	20859	M	24	NOV-16	Hospital
343	20859	M	24	NOV-16	Discharge
344	20861	F	19	NOV-16	Admission
345	20861	F	19	NOV-16	Discharge
346	20862	M	24	NOV-16	Admission
347	20862	M	24	NOV-16	Discharge
348	20866	F	9	NOV-16	Admission
349	20866	F	9	NOV-16	Discharge
350	20867	F	42	NOV-16	Admission
351	20867	F	42	NOV-16	Discharge
352	20871	F	9	NOV-16	Admission
353	20871	F	9	NOV-16	Discharge
354	20874	M	27	NOV-16	Admission
355	20874	M	27	NOV-16	Discharge
356	20881	F	21	NOV-16	Admission
357	20881	F	21	NOV-16	Discharge
358	20882	M	16	NOV-16	Admission
359	20882	M	16	NOV-16	Discharge
360	20884	M	36	NOV-16	Admission
361	20884	M	36	NOV-16	Discharge
362	20885	M	29	NOV-16	Admission
363	20885	M	29	NOV-16	Discharge
364	20886	F	24	NOV-16	Admission
365	20886	F	24	NOV-16	Hospital
366	20886	F	24	NOV-16	Discharge
367	20887	F	14	NOV-16	Admission
368	20887	F	14	NOV-16	Hospital
369	20887	F	14	NOV-16	Discharge
370	20888	M	22	NOV-16	Admission
371	20888	M	22	NOV-16	Hospital
372	20888	M	22	NOV-16	Discharge
373	20895	F	21	NOV-16	Admission
374	20895	F	21	NOV-16	Hospital
375	20895	F	21	NOV-16	Discharge
377	20903	M	6	NOV-16	Discharge
378	20905	F	10	NOV-16	Admission
379	20905	F	10	NOV-16	Hospital
380	20905	F	10	NOV-16	Discharge
381	20907	F	36	NOV-16	Admission
382	20907	F	36	NOV-16	Discharge
383	20914	M	10	NOV-16	Admission
384	20914	M	10	NOV-16	Discharge
385	20917	F	13	NOV-16	Admission
386	20917	F	13	NOV-16	Discharge
387	20920	M	16	NOV-16	Admission
388	20920	M	16	NOV-16	Hospital
389	20920	M	16	NOV-16	Discharge
390	20921	M	24	NOV-16	Admission
391	20921	M	24	NOV-16	Hospital
392	20921	M	24	NOV-16	Discharge
393	20926	M	24	NOV-16	Admission
394	20926	M	24	NOV-16	Discharge
395	20927	F	9	NOV-16	Admission
396	20927	F	9	NOV-16	Hospital
397	20927	F	9	NOV-16	Discharge
398	20929	M	12	NOV-16	Admission
399	20929	M	12	NOV-16	Discharge
400	20930	M	18	NOV-16	Admission
401	20930	M	18	NOV-16	Discharge
402	20935	M	23	NOV-16	Admission
403	20935	M	23	NOV-16	Hospital
404	20935	M	23	NOV-16	Hospital
405	20935	M	23	NOV-16	Hospital
406	20935	M	23	NOV-16	Hospital
407	20935	M	23	NOV-16	Discharge
408	20938	F	12	NOV-16	Admission
409	20938	F	12	NOV-16	Discharge
410	20939	M	8	NOV-16	Admission
411	20939	M	8	NOV-16	Discharge
412	20940	F	6	NOV-16	Admission
413	20940	F	6	NOV-16	Discharge
414	20941	M	11	NOV-16	Admission
415	20941	M	11	NOV-16	Discharge
416	20942	F	12	NOV-16	Admission
417	20942	F	12	NOV-16	Discharge
418	20944	F	21	NOV-16	Admission
419	20944	F	21	NOV-16	Discharge
420	20946	F	12	NOV-16	Admission
421	20946	F	12	NOV-16	Hospital
422	20946	F	12	NOV-16	Discharge
423	20950	M	7	NOV-16	Admission
424	20950	M	7	NOV-16	Hospital
425	20950	M	7	NOV-16	Discharge
426	20951	F	36	NOV-16	Admission
427	20951	F	36	NOV-16	Hospital
428	20951	F	36	NOV-16	Hospital
429	20951	F	36	NOV-16	Discharge
430	20952	M	10	NOV-16	Admission
431	20952	M	10	NOV-16	Discharge
432	20954	F	21	NOV-16	Admission
433	20954	F	21	NOV-16	Discharge
434	20956	F	24	NOV-16	Admission
435	20956	F	24	NOV-16	Hospital
436	20956	F	24	NOV-16	Discharge
437	20958	F	8	NOV-16	Admission
438	20958	F	8	NOV-16	Hospital
439	20958	F	8	NOV-16	Discharge
440	20959	M	17	NOV-16	Admission
441	20959	M	17	NOV-16	Hospital
442	20959	M	17	NOV-16	Discharge
443	20960	F	17	NOV-16	Admission
444	20960	F	17	NOV-16	Discharge
445	20961	M	6	NOV-16	Admission
446	20961	M	6	NOV-16	Discharge
447	20962	F	11	NOV-16	Admission
448	20962	F	11	NOV-16	Discharge
449	20963	F	7	NOV-16	Admission
450	20963	F	12	NOV-16	Discharge
451	20964	F	48	NOV-16	Admission
452	20964	F	48	NOV-16	Discharge
453	20965	M	16	NOV-16	Admission
454	20965	M	16	NOV-16	Hospital
455	20965	M	16	NOV-16	Discharge
456	20968	M	24	NOV-16	Admission
457	20968	M	24	NOV-16	Discharge
458	20969	M	8	NOV-16	Admission
459	20969	M	8	NOV-16	Hospital
460	20969	M	8	NOV-16	Discharge
461	20970	F	24	NOV-16	Admission
462	20970	F	24	NOV-16	Discharge
463	20971	F	19	NOV-16	Admission
464	20971	F	19	NOV-16	Discharge
465	20972	M	9	NOV-16	Admission
466	20972	M	9	NOV-16	Hospital
467	20972	M	9	NOV-16	Discharge
468	20973	M	8	NOV-16	Admission
469	20973	M	8	NOV-16	Discharge
470	20974	M	23	NOV-16	Admission
471	20974	M	23	NOV-16	Discharge
472	20980	F	12	NOV-16	Admission
473	20980	F	12	NOV-16	Discharge
474	20981	M	32	NOV-16	Admission
475	20981	M	32	NOV-16	Discharge
476	20982	M	12	NOV-16	Admission
477	20982	M	12	NOV-16	Discharge
478	20989	M	24	NOV-16	Admission
479	20989	M	24	NOV-16	Discharge
480	20992	F	36	NOV-16	Admission
481	20992	F	36	NOV-16	Discharge
482	20993	F	24	NOV-16	Admission
483	20993	F	24	NOV-16	Discharge
484	20994	F	21	NOV-16	Admission
485	20994	F	21	NOV-16	Discharge
486	20996	F	9	NOV-16	Admission
487	20996	F	9	NOV-16	Hospital
488	20996	F	9	DEC-16	Discharge
489	20998	F	24	NOV-16	Admission
490	20998	F	24	NOV-16	Discharge
491	21000	F	10	NOV-16	Admission
492	21000	F	10	NOV-16	Discharge
493	21002	F	11	NOV-16	Admission
494	21002	F	11	NOV-16	Discharge
495	21003	M	18	NOV-16	Admission
496	21003	M	18	NOV-16	Hospital
497	21003	M	18	NOV-16	Discharge
498	21004	M	24	NOV-16	Admission
499	21004	M	24	NOV-16	Hospital
500	21004	M	24	NOV-16	Hospital
501	21004	M	24	DEC-16	Discharge
502	21006	F	24	NOV-16	Admission
503	21006	F	24	NOV-16	Discharge
504	21007	F	8	NOV-16	Admission
505	21007	F	8	NOV-16	Discharge
506	21008	F	21	NOV-16	Admission
507	21008	F	21	NOV-16	Discharge
508	21009	M	24	NOV-16	Admission
509	21009	M	24	NOV-16	Discharge
510	21010	M	19	NOV-16	Admission
511	21010	M	19	NOV-16	Discharge
512	21015	F	22	NOV-16	Admission
513	21015	F	22	NOV-16	Discharge
514	21016	F	24	NOV-16	Admission
515	21016	F	24	NOV-16	Hospital
516	21016	F	24	NOV-16	Discharge
517	21017	F	24	NOV-16	Admission
518	21017	F	24	DEC-16	Discharge
519	21018	F	11	NOV-16	Admission
520	21018	F	11	NOV-16	Hospital
521	21018	F	11	DEC-16	Discharge
522	21019	M	19	NOV-16	Admission
523	21019	M	19	NOV-16	Hospital
524	21019	M	19	NOV-16	Discharge
525	21020	M	16	NOV-16	Admission
526	21020	M	16	NOV-16	Discharge
527	21021	M	7	NOV-16	Admission
528	21021	M	7	NOV-16	Discharge
529	21022	F	23	NOV-16	Discharge
530	21022	F	16	NOV-16	Admission
531	21023	M	17	NOV-16	Admission
532	21023	M	17	NOV-16	Discharge
533	21024	F	16	NOV-16	Admission
534	21024	F	16	NOV-16	Discharge
535	21025	M	19	NOV-16	Admission
536	21025	M	19	NOV-16	Discharge
537	21026	F	48	NOV-16	Admission
538	21026	F	48	NOV-16	Discharge
539	21027	F	27	NOV-16	Admission
540	21027	F	27	NOV-16	Discharge
541	21036	F	8	NOV-16	Admission
542	21036	F	8	NOV-16	Hospital
543	21036	F	8	NOV-16	Hospital
544	21036	F	8	NOV-16	Hospital
545	21036	F	8	DEC-16	Discharge
546	21037	M	8	NOV-16	Admission
547	21037	M	8	NOV-16	Discharge
548	21038	M	12	NOV-16	Admission
549	21038	M	12	NOV-16	Discharge
550	21039	F	24	NOV-16	Admission
551	21039	F	24	NOV-16	Discharge
552	21040	F	16	NOV-16	Admission
553	21040	F	16	DEC-16	Discharge
554	21042	F	22	NOV-16	Admission
555	21042	F	22	NOV-16	Discharge
556	21043	M	21	NOV-16	Admission
557	21043	M	21	NOV-16	Discharge
558	21044	M	17	NOV-16	Admission
559	21044	M	17	NOV-16	Hospital
560	21044	M	17	NOV-16	Discharge
561	21045	F	22	NOV-16	Admission
562	21045	F	22	NOV-16	Hospital
563	21045	F	22	DEC-16	Discharge
564	21049	M	15	NOV-16	Admission
565	21049	M	17	DEC-16	Discharge
566	21050	F	9	NOV-16	Admission
567	21050	F	9	DEC-16	Discharge
568	21052	M	29	NOV-16	Admission
569	21052	M	29	NOV-16	Discharge
570	21053	M	19	NOV-16	Admission
571	21053	M	19	NOV-16	Discharge
572	21055	M	12	NOV-16	Admission
573	21055	M	12	DEC-16	Discharge
574	21056	M	36	NOV-16	Admission
575	21056	M	36	NOV-16	Discharge
576	21058	M	24	NOV-16	Admission
577	21058	M	24	NOV-16	Hospital
578	21058	M	24	DEC-16	Discharge
579	21060	M	14	NOV-16	Admission
580	21060	M	14	NOV-16	Discharge
581	21061	M	34	NOV-16	Admission
582	21061	M	34	DEC-16	Discharge
583	21063	M	16	NOV-16	Admission
584	21063	M	16	NOV-16	Discharge
585	21064	M	13	NOV-16	Admission
586	21064	M	13	NOV-16	Discharge
587	21065	F	24	NOV-16	Admission
588	21065	F	24	NOV-16	Discharge
589	21069	M	7	NOV-16	Admission
590	21069	M	7	DEC-16	Discharge
591	21070	M	10	NOV-16	Admission
592	21070	M	10	NOV-16	Discharge
593	21071	F	13	NOV-16	Admission
594	21071	F	13	DEC-16	Discharge
595	21072	F	12	NOV-16	Admission
596	21072	F	12	DEC-16	Discharge
597	21074	M	23	NOV-16	Admission
598	21074	M	23	DEC-16	Discharge
599	21076	M	24	NOV-16	Admission
600	21076	M	24	DEC-16	Discharge
601	21077	F	26	NOV-16	Admission
602	21077	F	26	DEC-16	Discharge
603	21083	M	17	NOV-16	Admission
604	21083	M	17	DEC-16	Discharge
605	21085	M	8	NOV-16	Admission
606	21091	F	20	NOV-16	Admission
607	21091	F	20	DEC-16	Discharge
608	21092	F	6	NOV-16	Admission
609	21092	F	6	DEC-16	Discharge
610	21095	F	12	NOV-16	Admission
611	21095	F	12	DEC-16	Discharge
612	21097	M	23	NOV-16	Admission
613	21097	M	23	DEC-16	Discharge
614	21099	M	10	NOV-16	Admission
615	21099	M	10	DEC-16	Discharge
616	21100	M	24	NOV-16	Admission
617	21100	M	24	DEC-16	Discharge
618	21101	M	18	NOV-16	Admission
619	21101	M	18	DEC-16	Discharge
620	21105	F	11	DEC-16	Admission
621	21105	F	11	DEC-16	Discharge
622	21107	F	24	DEC-16	Admission
623	21107	F	24	DEC-16	Discharge
624	21108	M	12	DEC-16	Admission
625	21108	M	12	DEC-16	Discharge
626	21110	M	20	DEC-16	Admission
627	21110	M	20	DEC-16	Hospital
628	21110	M	20	DEC-16	Discharge
629	21113	M	22	DEC-16	Admission
630	21113	M	22	DEC-16	Discharge
631	21114	F	12	DEC-16	Admission
632	21114	F	12	DEC-16	Discharge
633	21115	M	9	DEC-16	Admission
634	21115	M	9	DEC-16	Discharge
635	21117	F	9	DEC-16	Admission
636	21117	F	9	DEC-16	Discharge
637	21118	F	11	DEC-16	Admission
638	21118	F	11	DEC-16	Discharge
639	21122	F	28	DEC-16	Admission
640	21122	F	28	DEC-16	Discharge
641	21123	F	10	DEC-16	Admission
642	21123	F	10	DEC-16	Discharge
643	21124	F	22	DEC-16	Admission
644	21124	F	22	DEC-16	Discharge
645	21125	M	10	DEC-16	Admission
646	21125	M	10	DEC-16	Discharge
647	21126	F	19	DEC-16	Admission
648	21126	F	19	DEC-16	Discharge
649	21128	M	24	DEC-16	Discharge
650	21128	M	24	DEC-16	Admission
651	21133	M	19	DEC-16	Admission
652	21133	M	19	DEC-16	Discharge
653	21136	M	24	DEC-16	Admission
654	21136	M	24	DEC-16	Discharge
655	21137	F	22	DEC-16	Admission
656	21137	F	22	DEC-16	Discharge
657	21138	M	13	DEC-16	Admission
658	21138	M	13	DEC-16	Discharge
659	21140	M	15	DEC-16	Admission
660	21140	M	15	DEC-16	Discharge
661	21141	F	26	DEC-16	Admission
662	21141	F	26	DEC-16	Discharge
663	21144	F	48	DEC-16	Admission
664	21144	F	48	DEC-16	Discharge
665	21145	M	16	DEC-16	Admission
666	21145	M	16	DEC-16	Hospital
667	21145	M	16	DEC-16	Hospital
668	21145	M	16	DEC-16	Discharge
669	21148	F	19	DEC-16	Admission
670	21148	F	19	DEC-16	Discharge
671	21159	F	23	DEC-16	Admission
672	21159	F	23	DEC-16	Discharge
673	21160	F	16	DEC-16	Admission
674	21160	F	16	DEC-16	Discharge
675	21163	M	20	DEC-16	Admission
676	21163	M	20	DEC-16	Discharge
677	21166	M	25	DEC-16	Admission
678	21166	M	25	DEC-16	Discharge
679	21171	F	27	DEC-16	Admission
680	21171	F	27	DEC-16	Discharge
681	21173	F	24	DEC-16	Admission
682	21173	F	24	DEC-16	Discharge
683	21174	M	9	DEC-16	Admission
684	21174	M	9	DEC-16	Discharge
685	21176	M	28	DEC-16	Admission
686	21176	M	28	DEC-16	Discharge
687	21177	M	9	DEC-16	Admission
688	21177	M	9	DEC-16	Discharge
689	21178	F	20	DEC-16	Admission
690	21178	F	20	DEC-16	Discharge
691	21179	M	28	DEC-16	Admission
692	21179	M	28	DEC-16	Discharge
693	21185	F	24	DEC-16	Admission
694	21185	F	24	DEC-16	Discharge
695	21187	M	7	DEC-16	Admission
696	21187	M	7	DEC-16	Discharge
697	21192	F	15	DEC-16	Admission
698	21192	F	15	DEC-16	Discharge
699	21193	F	10	DEC-16	Admission
700	21193	F	10	DEC-16	Discharge
701	21194	M	11	DEC-16	Admission
702	21194	M	11	DEC-16	Hospital
703	21194	M	11	DEC-16	Discharge
704	21196	F	12	DEC-16	Admission
705	21196	F	12	DEC-16	Discharge
706	21197	M	7	DEC-16	Admission
707	21197	M	7	DEC-16	Hospital
708	21197	M	7	DEC-16	Discharge
709	21198	F	9	DEC-16	Admission
710	21198	F	9	DEC-16	Discharge
711	21199	F	24	DEC-16	Admission
712	21199	F	24	DEC-16	Discharge
713	21200	F	15	DEC-16	Admission
714	21200	F	15	DEC-16	Discharge
715	21201	M	18	DEC-16	Admission
716	21201	M	18	DEC-16	Discharge
717	21202	M	21	DEC-16	Admission
718	21202	M	21	DEC-16	Discharge
719	21202	M	21	DEC-16	Hospital
720	21202	M	21	DEC-16	Discharge
721	21203	F	26	DEC-16	Admission
722	21203	F	26	DEC-16	Discharge
723	21204	M	12	DEC-16	Admission
724	21204	M	12	DEC-16	Discharge
725	21206	F	7	DEC-16	Admission
726	21206	F	7	DEC-16	Hospital
727	21206	F	7	DEC-16	Discharge
728	21207	F	12	DEC-16	Admission
729	21207	F	12	DEC-16	Discharge
730	21208	F	7	DEC-16	Admission
731	21208	F	7	DEC-16	Discharge
732	21209	M	10	DEC-16	Admission
733	21209	M	10	DEC-16	Discharge
734	21210	M	10	DEC-16	Admission
735	21210	M	10	DEC-16	Discharge
736	21212	M	19	DEC-16	Admission
737	21212	M	19	DEC-16	Discharge
738	21214	F	9	DEC-16	Admission
739	21214	F	9	DEC-16	Discharge
740	21215	F	12	DEC-16	Admission
741	21215	F	12	DEC-16	Hospital
742	21215	F	12	DEC-16	Discharge
3	21217	F	24	JAN-17	Admission
9	21217	F	24	JAN-17	Hospital
743	21217	F	24	DEC-16	Hospital
744	21217	F	24	DEC-16	Hospital
745	21217	F	24	DEC-16	Hospital
746	21217	F	24	DEC-16	Discharge
747	21218	M	11	DEC-16	Admission
748	21218	M	11	DEC-16	Discharge
749	21220	M	22	DEC-16	Admission
750	21220	M	22	DEC-16	Discharge
751	21221	M	22	DEC-16	Admission
752	21221	M	22	DEC-16	Discharge
753	21222	M	22	DEC-16	Admission
754	21222	M	22	DEC-16	Discharge
755	21226	M	23	DEC-16	Admission
756	21226	M	23	DEC-16	Discharge
757	21227	F	24	DEC-16	Admission
758	21227	F	24	DEC-16	Discharge
759	21229	M	30	DEC-16	Admission
760	21229	M	30	DEC-16	Hospital
761	21229	M	30	DEC-16	Discharge
762	21231	F	19	DEC-16	Admission
763	21231	F	19	DEC-16	Discharge
764	21240	F	20	DEC-16	Admission
765	21240	F	20	DEC-16	Discharge
766	21244	M	13	DEC-16	Admission
767	21244	M	13	DEC-16	Discharge
768	21245	F	13	DEC-16	Admission
769	21245	F	13	DEC-16	Discharge
770	21246	M	28	DEC-16	Admission
771	21246	M	28	DEC-16	Discharge
800	21247	F	36	DEC-16	Admission
772	21248	M	24	DEC-16	Admission
773	21248	M	24	DEC-16	Hospital
774	21248	M	24	DEC-16	Hospital
775	21248	M	24	JAN-17	Discharge
776	21249	F	10	DEC-16	Admission
777	21249	F	10	DEC-16	Discharge
778	21250	F	11	DEC-16	Admission
779	21250	F	11	DEC-16	Discharge
780	21253	M	48	DEC-16	Admission
781	21253	M	48	DEC-16	Discharge
782	21255	M	36	DEC-16	Admission
783	21255	M	36	DEC-16	Discharge
784	21257	F	36	DEC-16	Admission
785	21257	F	36	DEC-16	Discharge
786	21259	F	10	DEC-16	Admission
787	21259	F	10	DEC-16	Discharge
788	21260	F	9	DEC-16	Admission
789	21260	F	9	DEC-16	Discharge
790	21262	M	13	DEC-16	Admission
791	21262	M	13	DEC-16	Discharge
792	21263	F	18	DEC-16	Admission
793	21263	F	18	DEC-16	Discharge
794	21265	M	32	DEC-16	Admission
795	21265	M	32	DEC-16	Discharge
796	21267	F	15	DEC-16	Admission
797	21267	F	15	JAN-17	Discharge
798	21268	F	12	DEC-16	Admission
799	21268	F	12	DEC-16	Discharge
1	21278	M	12	DEC-16	Admission
2	21278	M	12	JAN-17	Discharge
4	21305	M	29	JAN-17	Admission
5	21305	M	29	JAN-17	Discharge
6	21322	M	24	JAN-17	Admission
7	21322	M	24	JAN-17	Hospital
8	21322	M	24	JAN-17	Discharge
11	21390	M	6	JAN-17	Admission
13	21390	M	6	JAN-17	Discharge
10	21408	F	7	JAN-17	Admission
14	21408	F	7	JAN-17	Discharge
12	21413	F	17	JAN-17	Admission
15	21413	F	17	JAN-17	Discharge
16	21425	M	21	JAN-17	Admission
18	21425	M	21	JAN-17	Discharge
17	21427	M	11	JAN-17	Admission
21	21427	M	11	JAN-17	Discharge
25	21457	M	12	FEB-17	Admission
26	21457	M	12	FEB-17	Hospital
58	21457	M	12	FEB-17	Discharge
19	21464	M	24	JAN-17	Admission
20	21464	M	24	JAN-17	Discharge
46	21553	F	19	FEB-17	Admission
66	21553	F	19	FEB-17	Discharge
27	21557	M	30	FEB-17	Admission
47	21557	M	30	FEB-17	Discharge
22	21582	M	10	FEB-17	Admission
59	21582	M	10	FEB-17	Discharge
23	21585	M	24	FEB-17	Admission
48	21585	M	24	FEB-17	Discharge
24	21589	F	36	FEB-17	Admission
49	21589	F	36	FEB-17	Discharge
28	21603	M	10	FEB-17	Admission
35	21603	M	10	FEB-17	Discharge
29	21604	F	7	FEB-17	Admission
60	21604	F	7	FEB-17	Discharge
30	21605	M	16	FEB-17	Admission
50	21605	M	16	FEB-17	Discharge
31	21607	M	27	FEB-17	Admission
36	21607	M	27	FEB-17	Discharge
32	21610	F	13	FEB-17	Admission
37	21610	F	13	FEB-17	Hospital
67	21610	F	13	FEB-17	Hospital
85	21610	F	13	FEB-17	Hospital
97	21610	F	13	FEB-17	Discharge
33	21611	M	24	FEB-17	Admission
61	21611	M	24	FEB-17	Discharge
34	21612	F	6	FEB-17	Admission
38	21612	F	6	FEB-17	Discharge
39	21615	M	48	FEB-17	Admission
62	21615	M	48	FEB-17	Discharge
40	21616	M	8	FEB-17	Admission
76	21616	M	8	FEB-17	Discharge
41	21617	M	29	FEB-17	Admission
68	21617	M	29	FEB-17	Discharge
42	21618	M	22	FEB-17	Admission
77	21618	M	22	FEB-17	Hospital
202	21618	M	22	MAR-17	Discharge
43	21619	M	24	FEB-17	Admission
78	21619	M	24	FEB-17	Discharge
44	21620	F	19	FEB-17	Admission
69	21620	F	19	FEB-17	Discharge
45	21621	F	24	FEB-17	Admission
70	21621	F	24	FEB-17	Discharge
51	21623	M	10	FEB-17	Admission
86	21623	M	10	FEB-17	Hospital
136	21623	M	10	MAR-17	Hospital
157	21623	M	10	MAR-17	Discharge
52	21624	M	21	FEB-17	Admission
71	21624	M	21	FEB-17	Discharge
53	21625	F	8	FEB-17	Admission
79	21625	F	8	FEB-17	Discharge
54	21626	M	13	FEB-17	Admission
72	21626	M	13	FEB-17	Discharge
55	21627	M	19	FEB-17	Admission
80	21627	M	19	FEB-17	Discharge
56	21629	M	12	FEB-17	Admission
73	21629	M	12	FEB-17	Discharge
57	21631	M	8	FEB-17	Admission
81	21631	M	8	FEB-17	Discharge
63	21635	M	11	FEB-17	Admission
102	21635	M	11	MAR-17	Discharge
64	21637	F	7	FEB-17	Admission
110	21637	F	7	MAR-17	Discharge
65	21638	M	40	FEB-17	Admission
111	21638	M	40	MAR-17	Discharge
74	21643	F	6	FEB-17	Admission
87	21643	F	6	FEB-17	Discharge
75	21644	M	24	FEB-17	Admission
98	21644	M	24	FEB-17	Discharge
82	21648	M	12	FEB-17	Admission
99	21648	M	12	FEB-17	Discharge
83	21649	M	11	FEB-17	Admission
112	21649	M	11	MAR-17	Discharge
84	21650	M	24	FEB-17	Admission
120	21650	M	24	MAR-17	Discharge
88	21653	F	9	FEB-17	Admission
103	21653	F	9	MAR-17	Hospital
128	21653	F	9	MAR-17	Hospital
142	21653	F	9	MAR-17	Discharge
89	21654	M	4	FEB-17	Admission
164	21654	M	4	MAR-17	Hospital
203	21654	M	4	MAR-17	Discharge
90	21655	M	24	FEB-17	Admission
104	21655	M	24	MAR-17	Discharge
91	21656	F	21	FEB-17	Admission
113	21656	F	21	MAR-17	Discharge
92	21657	M	21	FEB-17	Admission
143	21657	M	21	MAR-17	Discharge
93	21658	M	24	FEB-17	Admission
105	21658	M	24	MAR-17	Discharge
94	21659	M	24	FEB-17	Admission
165	21659	M	24	MAR-17	Hospital
174	21659	M	24	MAR-17	Hospital
211	21659	M	24	MAR-17	Discharge
95	21660	M	28	FEB-17	Admission
114	21660	M	28	MAR-17	Discharge
96	21661	F	27	FEB-17	Discharge
115	21661	F	24	MAR-17	Admission
144	21661	F	24	MAR-17	Hospital
100	21664	F	7	FEB-17	Admission
129	21664	F	7	MAR-17	Discharge
101	21666	F	21	FEB-17	Admission
121	21666	F	21	MAR-17	Hospital
130	21666	F	21	MAR-17	Discharge
106	21670	M	20	MAR-17	Admission
122	21670	M	20	MAR-17	Discharge
107	21672	M	24	MAR-17	Admission
123	21672	M	24	MAR-17	Discharge
108	21673	F	1	MAR-17	Admission
145	21673	F	1	MAR-17	Discharge
109	21674	M	11	MAR-17	Admission
124	21674	M	11	MAR-17	Discharge
116	21678	F	13	MAR-17	Admission
131	21678	F	13	MAR-17	Hospital
146	21678	F	13	MAR-17	Discharge
117	21680	M	11	MAR-17	Admission
147	21680	M	11	MAR-17	Discharge
118	21681	M	15	MAR-17	Admission
132	21681	M	15	MAR-17	Discharge
119	21683	M	24	MAR-17	Admission
148	21683	M	24	MAR-17	Hospital
193	21683	M	24	MAR-17	Discharge
125	21685	M	12	MAR-17	Admission
137	21685	M	12	MAR-17	Discharge
126	21687	M	7	MAR-17	Admission
149	21687	M	7	MAR-17	Discharge
127	21690	F	12	MAR-17	Admission
158	21690	F	12	MAR-17	Discharge
133	21692	F	24	MAR-17	Admission
150	21692	F	24	MAR-17	Discharge
134	21694	F	24	MAR-17	Admission
166	21694	F	24	MAR-17	Discharge
135	21695	M	15	MAR-17	Admission
151	21695	M	15	MAR-17	Discharge
138	21700	F	24	MAR-17	Admission
159	21700	F	24	MAR-17	Discharge
139	21701	F	21	MAR-17	Admission
167	21701	F	21	MAR-17	Discharge
140	21702	F	6	MAR-17	Admission
183	21702	F	6	MAR-17	Discharge
141	21703	M	8	MAR-17	Admission
184	21703	M	8	MAR-17	Hospital
246	21703	M	8	MAR-17	Discharge
152	21705	F	22	MAR-17	Admission
168	21705	F	22	MAR-17	Discharge
153	21707	F	22	MAR-17	Admission
169	21707	F	22	MAR-17	Discharge
154	21708	F	12	MAR-17	Admission
170	21708	F	12	MAR-17	Discharge
155	21710	M	18	MAR-17	Admission
171	21710	M	18	MAR-17	Hospital
194	21710	M	18	MAR-17	Discharge
156	21712	F	24	MAR-17	Admission
172	21712	F	24	MAR-17	Hospital
185	21712	F	24	MAR-17	Discharge
160	21714	M	9	MAR-17	Admission
204	21714	M	9	MAR-17	Discharge
161	21715	M	9	MAR-17	Admission
175	21715	M	9	MAR-17	Discharge
162	21718	M	24	MAR-17	Admission
176	21718	M	24	MAR-17	Discharge
163	21719	M	21	MAR-17	Admission
186	21719	M	21	MAR-17	Hospital
212	21719	M	21	MAR-17	Discharge
173	21722	M	7	MAR-17	Admission
195	21722	M	7	MAR-17	Discharge
177	21726	M	9	MAR-17	Admission
205	21726	M	9	MAR-17	Hospital
247	21726	M	9	MAR-17	Discharge
178	21727	M	9	MAR-17	Admission
206	21727	M	9	MAR-17	Hospital
213	21727	M	9	MAR-17	Discharge
179	21728	M	24	MAR-17	Admission
196	21728	M	24	MAR-17	Discharge
180	21729	F	24	MAR-17	Admission
214	21729	F	24	MAR-17	Discharge
181	21730	M	24	MAR-17	Admission
207	21730	M	24	MAR-17	Discharge
182	21731	F	24	MAR-17	Admission
197	21731	F	24	MAR-17	Discharge
187	21736	M	11	MAR-17	Admission
228	21736	M	11	MAR-17	Hospital
259	21736	M	11	MAR-17	Discharge
188	21737	F	15	MAR-17	Admission
215	21737	F	15	MAR-17	Discharge
189	21738	M	9	MAR-17	Admission
248	21738	M	9	MAR-17	Discharge
190	21740	M	24	MAR-17	Admission
208	21740	M	24	MAR-17	Discharge
191	21741	M	22	MAR-17	Admission
216	21741	M	22	MAR-17	Discharge
192	21742	F	1	MAR-17	Admission
249	21742	F	1	MAR-17	Discharge
198	21744	F	22	MAR-17	Admission
229	21744	F	22	MAR-17	Hospital
260	21744	F	22	MAR-17	Discharge
199	21746	M	8	MAR-17	Admission
250	21746	M	8	MAR-17	Discharge
200	21747	M	11	MAR-17	Admission
217	21747	M	11	MAR-17	Discharge
201	21748	M	3	MAR-17	Admission
230	21748	M	3	MAR-17	Discharge
209	21750	M	7	MAR-17	Admission
231	21750	M	7	MAR-17	Discharge
210	21751	F	7	MAR-17	Admission
232	21751	F	7	MAR-17	Discharge
218	21754	F	11	MAR-17	Admission
233	21754	F	11	MAR-17	Discharge
219	21755	F	21	MAR-17	Admission
234	21755	F	21	MAR-17	Discharge
220	21757	M	12	MAR-17	Admission
235	21757	M	12	MAR-17	Discharge
221	21758	F	3	MAR-17	Admission
261	21758	F	3	MAR-17	Hospital
282	21758	F	3	MAR-17	Discharge
222	21759	M	24	MAR-17	Admission
251	21759	M	24	MAR-17	Discharge
223	21760	M	8	MAR-17	Admission
252	21760	M	8	MAR-17	Discharge
224	21761	F	8	MAR-17	Admission
253	21761	F	8	MAR-17	Discharge
225	21762	F	24	MAR-17	Admission
236	21762	F	24	MAR-17	Hospital
262	21762	F	24	MAR-17	Discharge
226	21763	F	24	MAR-17	Admission
237	21763	F	24	MAR-17	Discharge
227	21764	M	24	MAR-17	Admission
254	21764	M	24	MAR-17	Discharge
238	21765	F	11	MAR-17	Admission
273	21765	F	11	MAR-17	Discharge
239	21766	M	11	MAR-17	Admission
263	21766	M	11	MAR-17	Discharge
240	21767	M	6	MAR-17	Admission
269	21767	M	6	MAR-17	Hospital
297	21767	M	6	MAR-17	Discharge
241	21769	M	9	MAR-17	Admission
264	21769	M	9	MAR-17	Hospital
298	21769	M	9	MAR-17	Discharge
242	21770	M	12	MAR-17	Admission
265	21770	M	12	MAR-17	Discharge
243	21772	M	25	MAR-17	Admission
283	21772	M	25	MAR-17	Discharge
244	21773	F	8	MAR-17	Admission
266	21773	F	8	MAR-17	Discharge
245	21775	M	24	MAR-17	Admission
267	21775	M	24	MAR-17	Discharge
255	21777	M	24	MAR-17	Admission
270	21777	M	24	MAR-17	Hospital
299	21777	M	24	MAR-17	Discharge
256	21778	M	19	MAR-17	Admission
274	21778	M	19	MAR-17	Discharge
257	21781	F	26	MAR-17	Admission
275	21781	F	26	MAR-17	Discharge
258	21782	M	24	MAR-17	Admission
284	21782	M	24	MAR-17	Discharge
268	21788	F	12	MAR-17	Admission
276	21788	F	12	MAR-17	Discharge
271	21795	F	5	MAR-17	Admission
285	21795	F	5	MAR-17	Discharge
272	21797	M	12	MAR-17	Admission
300	21797	M	12	MAR-17	Discharge
277	21802	F	14	MAR-17	Admission
286	21802	F	14	MAR-17	Discharge
278	21804	M	12	MAR-17	Admission
311	21804	M	12	MAR-17	Discharge
279	21805	M	11	MAR-17	Admission
287	21805	M	11	MAR-17	Discharge
280	21808	M	13	MAR-17	Admission
288	21808	M	13	MAR-17	Discharge
281	21809	M	8	MAR-17	Admission
289	21809	M	8	MAR-17	Discharge
290	21811	M	24	MAR-17	Admission
307	21811	M	24	MAR-17	Discharge
291	21812	F	10	MAR-17	Admission
308	21812	F	10	MAR-17	Discharge
292	21813	M	10	MAR-17	Admission
312	21813	M	10	MAR-17	Discharge
293	21814	M	12	MAR-17	Admission
309	21814	M	12	MAR-17	Discharge
294	21815	F	9	MAR-17	Admission
320	21815	F	9	APR-17	Discharge
295	21816	M	26	MAR-17	Admission
310	21816	M	26	MAR-17	Discharge
296	21817	M	19	MAR-17	Admission
313	21817	M	19	MAR-17	Discharge
301	21819	M	36	MAR-17	Admission
314	21819	M	36	MAR-17	Discharge
302	21822	F	12	MAR-17	Admission
315	21822	F	12	MAR-17	Discharge
303	21823	M	26	MAR-17	Admission
316	21823	M	26	MAR-17	Discharge
304	21825	M	7	MAR-17	Admission
317	21825	M	7	MAR-17	Discharge
801	21826	F	36	MAR-17	Admission
802	21826	F	36	APR-17	Discharge
803	21829	M	6	MAR-17	Admission
804	21829	M	6	APR-17	Discharge
805	21830	M	6	MAR-17	Admission
806	21830	M	6	APR-17	Discharge
305	21831	M	40	MAR-17	Admission
318	21831	M	40	MAR-17	Discharge
807	21833	F	42	MAR-17	Admission
808	21833	F	42	APR-17	Discharge
809	21835	M	18	MAR-17	Admission
810	21835	M	18	APR-17	Discharge
306	21836	M	17	MAR-17	Admission
319	21836	M	17	MAR-17	Discharge
811	21839	M	24	MAR-17	Admission
812	21839	M	24	APR-17	Hospital
813	21839	M	24	APR-17	Discharge
814	21841	F	36	MAR-17	Admission
815	21841	F	36	APR-17	Discharge
816	21842	M	26	MAR-17	Admission
817	21842	M	26	APR-17	Hospital
818	21842	M	27	APR-17	Discharge
819	21844	M	12	MAR-17	Admission
820	21844	M	12	APR-17	Discharge
821	21845	F	24	MAR-17	Admission
822	21845	F	24	APR-17	Discharge
823	21848	M	22	MAR-17	Admission
824	21848	M	22	APR-17	Hospital
825	21848	M	22	APR-17	Discharge
826	21849	F	6	MAR-17	Admission
827	21849	F	6	APR-17	Discharge
828	21851	F	24	MAR-17	Admission
829	21851	F	24	APR-17	Discharge
830	21854	M	24	APR-17	Admission
831	21854	M	24	APR-17	Hospital
832	21854	M	24	APR-17	Hospital
833	21854	M	24	APR-17	Hospital
834	21854	M	24	APR-17	Discharge
835	21855	M	12	APR-17	Admission
836	21855	M	12	APR-17	Discharge
837	21856	F	9	APR-17	Admission
838	21856	F	9	APR-17	Discharge
839	21857	F	6	APR-17	Admission
840	21857	F	6	APR-17	Discharge
841	21858	M	20	APR-17	Admission
842	21858	M	20	APR-17	Discharge
843	21863	M	26	APR-17	Admission
844	21863	M	26	APR-17	Discharge
845	21864	M	24	APR-17	Admission
846	21864	M	24	APR-17	Discharge
847	21867	M	34	APR-17	Admission
848	21867	M	34	APR-17	Discharge
849	21869	F	22	APR-17	Admission
850	21869	F	22	APR-17	Discharge
851	21878	F	7	APR-17	Admission
852	21878	F	7	APR-17	Discharge
853	21879	M	29	APR-17	Admission
854	21879	M	29	APR-17	Discharge
855	21880	F	24	APR-17	Admission
856	21880	F	24	APR-17	Discharge
857	21885	M	24	APR-17	Admission
858	21885	M	24	APR-17	Discharge
859	21886	M	8	APR-17	Admission
860	21886	M	8	APR-17	Discharge
861	21892	M	5	APR-17	Admission
862	21892	M	5	APR-17	Hospital
863	21892	M	5	MAY-17	Discharge
864	21895	M	12	APR-17	Admission
865	21895	M	12	APR-17	Discharge
866	21896	F	27	APR-17	Admission
867	21896	F	27	APR-17	Discharge
868	21897	M	8	APR-17	Admission
869	21897	M	8	APR-17	Discharge
870	21898	M	7	APR-17	Admission
871	21898	M	7	APR-17	Discharge
872	21899	M	28	APR-17	Admission
873	21899	M	28	APR-17	Discharge
874	21900	F	24	APR-17	Admission
875	21900	F	24	APR-17	Discharge
876	21901	M	13	APR-17	Admission
877	21901	M	13	APR-17	Hospital
878	21901	M	13	APR-17	Discharge
879	21902	M	6	APR-17	Admission
880	21902	M	6	APR-17	Discharge
881	21903	F	22	APR-17	Admission
882	21903	F	22	APR-17	Discharge
883	21904	F	8	APR-17	Admission
884	21904	F	8	APR-17	Hospital
885	21904	F	8	APR-17	Discharge
886	21905	F	1	APR-17	Admission
887	21905	F	1	APR-17	Discharge
888	21906	M	23	APR-17	Admission
889	21906	M	23	APR-17	Discharge
890	21908	F	13	APR-17	Admission
891	21908	F	13	APR-17	Discharge
892	21909	F	9	APR-17	Admission
893	21909	F	9	APR-17	Discharge
894	21911	F	48	APR-17	Admission
895	21911	F	48	APR-17	Discharge
896	21912	F	6	APR-17	Admission
897	21912	F	6	APR-17	Discharge
898	21913	M	12	APR-17	Admission
899	21913	M	12	APR-17	Discharge
900	21915	F	7	APR-17	Admission
901	21915	F	7	APR-17	Discharge
902	21918	M	12	APR-17	Admission
903	21918	M	12	APR-17	Discharge
904	21920	M	16	APR-17	Admission
905	21920	M	16	APR-17	Discharge
906	21921	F	12	APR-17	Admission
907	21921	F	12	APR-17	Discharge
908	21924	M	50	APR-17	Admission
909	21924	M	50	APR-17	Discharge
910	21925	M	8	APR-17	Admission
911	21925	M	8	APR-17	Discharge
912	21926	F	20	APR-17	Admission
913	21926	F	20	APR-17	Discharge
914	21927	F	12	APR-17	Admission
915	21927	F	12	APR-17	Discharge
916	21936	F	27	APR-17	Admission
917	21936	F	27	APR-17	Discharge
918	21972	F	19	APR-17	Admission
919	21972	F	19	APR-17	Discharge
920	21975	M	24	APR-17	Admission
921	21975	M	24	APR-17	Discharge
922	21976	F	31	APR-17	Admission
923	21976	F	31	APR-17	Discharge
924	21980	M	27	APR-17	Admission
925	21980	M	27	APR-17	Discharge
926	21983	F	24	APR-17	Admission
927	21983	F	24	APR-17	Hospital
928	21983	F	24	APR-17	Hospital
929	21983	F	24	MAY-17	Discharge
930	21984	M	7	APR-17	Admission
931	21984	M	7	APR-17	Discharge
932	21985	F	16	APR-17	Discharge
933	21985	F	16	APR-17	Admission
934	21985	F	16	MAY-17	Hospital
935	21991	M	48	APR-17	Discharge
936	21991	M	11	APR-17	Admission
937	21991	M	11	APR-17	Hospital
938	21994	F	19	APR-17	Admission
939	21994	F	19	APR-17	Discharge
940	21995	F	12	APR-17	Admission
941	21995	F	12	APR-17	Discharge
942	21996	F	9	APR-17	Admission
943	21996	F	9	APR-17	Discharge
944	22000	F	24	APR-17	Admission
945	22000	F	24	APR-17	Discharge
946	22003	M	8	APR-17	Admission
947	22003	M	8	APR-17	Discharge
948	22011	F	6	APR-17	Admission
949	22011	F	6	APR-17	Discharge
950	22013	M	29	APR-17	Admission
951	22013	M	29	APR-17	Discharge
952	22020	F	22	APR-17	Admission
953	22020	F	22	APR-17	Hospital
954	22020	F	22	MAY-17	Discharge
955	22024	F	24	APR-17	Admission
956	22024	F	24	APR-17	Discharge
957	22027	M	12	APR-17	Admission
958	22027	M	12	APR-17	Discharge
959	22030	M	21	APR-17	Admission
960	22030	M	21	APR-17	Discharge
961	22031	F	21	APR-17	Admission
962	22031	F	21	APR-17	Discharge
963	22033	M	23	APR-17	Admission
964	22033	M	23	APR-17	Discharge
965	22035	M	12	APR-17	Admission
966	22035	M	12	MAY-17	Discharge
967	22038	F	24	APR-17	Admission
968	22038	F	24	APR-17	Hospital
969	22038	F	24	APR-17	Discharge
970	22039	M	7	APR-17	Admission
971	22039	M	7	APR-17	Discharge
972	22044	M	14	APR-17	Admission
973	22044	M	14	APR-17	Discharge
974	22047	F	12	APR-17	Admission
975	22047	F	12	MAY-17	Hospital
976	22047	F	12	MAY-17	Discharge
977	22051	F	7	APR-17	Admission
978	22051	F	7	APR-17	Hospital
979	22051	F	7	MAY-17	Hospital
980	22051	F	7	MAY-17	Discharge
981	22052	F	6	APR-17	Admission
982	22052	F	6	APR-17	Discharge
983	22054	F	10	APR-17	Admission
984	22054	F	10	APR-17	Discharge
985	22061	F	30	APR-17	Admission
986	22061	F	30	MAY-17	Hospital
987	22061	F	30	MAY-17	Discharge
988	22071	M	9	APR-17	Admission
989	22071	M	9	MAY-17	Discharge
990	22072	M	7	APR-17	Admission
991	22072	M	7	MAY-17	Discharge
992	22082	F	22	APR-17	Admission
993	22082	F	22	MAY-17	Hospital
994	22082	F	22	MAY-17	Discharge
995	22083	F	18	APR-17	Admission
996	22083	F	18	MAY-17	Discharge
997	22088	M	3	MAY-17	Admission
998	22088	M	3	MAY-17	Discharge
999	22089	F	12	MAY-17	Admission
1000	22089	F	12	MAY-17	Discharge
1001	22096	F	24	MAY-17	Admission
1002	22096	F	24	MAY-17	Hospital
1003	22096	F	24	MAY-17	Discharge
1004	22097	M	8	MAY-17	Admission
1005	22097	M	8	MAY-17	Discharge
1006	22106	M	10	MAY-17	Admission
1007	22106	M	10	MAY-17	Discharge
1008	22108	F	11	MAY-17	Discharge
1009	22108	F	11	MAY-17	Admission
1010	22108	F	11	MAY-17	Hospital
1011	22108	F	11	MAY-17	Hospital
1012	22113	M	9	MAY-17	Admission
1013	22113	M	9	MAY-17	Discharge
1014	22118	F	1	MAY-17	Admission
1015	22118	F	10	MAY-17	Discharge
1016	22120	M	24	MAY-17	Admission
1017	22120	M	24	MAY-17	Discharge
1018	22122	F	12	MAY-17	Admission
1019	22122	F	12	MAY-17	Discharge
1020	22137	M	12	MAY-17	Admission
1021	22137	M	12	MAY-17	Hospital
1022	22137	M	12	MAY-17	Discharge
1023	22140	M	10	MAY-17	Admission
1024	22140	M	10	MAY-17	Discharge
1025	22141	F	10	MAY-17	Admission
1026	22141	F	10	MAY-17	Hospital
1027	22141	F	10	MAY-17	Discharge
1028	22146	M	24	MAY-17	Admission
1029	22146	M	24	MAY-17	Discharge
1030	22148	M	42	MAY-17	Admission
1031	22148	M	42	MAY-17	Discharge
1032	22149	M	10	MAY-17	Admission
1033	22149	M	10	MAY-17	Discharge
1034	22150	M	25	MAY-17	Admission
1035	22150	M	25	MAY-17	Discharge
1036	22151	F	24	MAY-17	Admission
1037	22151	F	24	MAY-17	Discharge
1038	22152	M	24	MAY-17	Admission
1039	22152	M	24	MAY-17	Discharge
1040	22153	F	10	MAY-17	Admission
1041	22153	F	10	MAY-17	Discharge
1042	22155	M	8	MAY-17	Admission
1043	22155	M	8	MAY-17	Discharge
1044	22158	F	1	MAY-17	Admission
1045	22158	F	2	MAY-17	Discharge
1046	22160	F	10	MAY-17	Admission
1047	22160	F	10	MAY-17	Discharge
1048	22161	F	9	MAY-17	Admission
1049	22161	F	9	MAY-17	Discharge
1050	22165	F	48	MAY-17	Admission
1051	22165	F	48	MAY-17	Discharge
1052	22166	M	10	MAY-17	Admission
1053	22166	M	10	MAY-17	Discharge
1054	22168	M	7	MAY-17	Admission
1055	22168	M	7	MAY-17	Discharge
1056	22169	M	10	MAY-17	Admission
1057	22169	M	10	MAY-17	Discharge
1058	22172	F	19	MAY-17	Admission
1059	22172	F	19	MAY-17	Discharge
1060	22173	F	9	MAY-17	Admission
1061	22173	F	9	MAY-17	Discharge
1062	22174	M	9	MAY-17	Admission
1063	22174	M	9	MAY-17	Discharge
1064	22175	F	20	MAY-17	Admission
1065	22175	F	20	MAY-17	Discharge
1066	22176	F	23	MAY-17	Admission
1067	22176	F	23	MAY-17	Discharge
1068	22177	M	9	MAY-17	Admission
1069	22177	M	9	MAY-17	Discharge
1070	22178	M	24	MAY-17	Admission
1071	22178	M	24	MAY-17	Discharge
1072	22179	M	8	MAY-17	Admission
1073	22179	M	8	MAY-17	Discharge
1074	22180	F	29	MAY-17	Admission
1075	22180	F	29	MAY-17	Hospital
1076	22180	F	29	MAY-17	Discharge
1077	22181	F	14	MAY-17	Admission
1078	22181	F	14	MAY-17	Discharge
1079	22182	M	5	MAY-17	Admission
1080	22182	M	5	MAY-17	Discharge
1081	22186	M	10	MAY-17	Admission
1082	22186	M	10	MAY-17	Hospital
1083	22186	M	10	MAY-17	Discharge
1084	22187	M	10	MAY-17	Admission
1085	22187	M	10	MAY-17	Discharge
1086	22188	F	24	MAY-17	Admission
1087	22188	F	24	MAY-17	Hospital
1088	22188	F	24	MAY-17	Discharge
1089	22189	M	13	MAY-17	Admission
1090	22189	M	13	MAY-17	Discharge
1091	22190	M	9	MAY-17	Admission
1092	22190	M	9	MAY-17	Discharge
1093	22193	F	16	MAY-17	Admission
1094	22193	F	16	MAY-17	Discharge
1095	22194	F	8	MAY-17	Admission
1096	22194	F	8	MAY-17	Discharge
1097	22195	M	2	MAY-17	Admission
1098	22195	M	2	MAY-17	Discharge
1099	22196	F	23	MAY-17	Admission
1100	22196	F	23	MAY-17	Discharge
1101	22197	M	15	MAY-17	Admission
1102	22197	M	15	MAY-17	Discharge
1103	22203	M	9	MAY-17	Admission
1104	22203	M	9	MAY-17	Discharge
1105	22204	M	13	MAY-17	Admission
1106	22204	M	13	MAY-17	Hospital
1107	22204	M	13	MAY-17	Discharge
1108	22208	M	17	MAY-17	Admission
1109	22208	M	17	MAY-17	Discharge
1110	22210	M	10	MAY-17	Admission
1111	22210	M	10	MAY-17	Discharge
1112	22213	M	6	MAY-17	Admission
1113	22213	M	6	MAY-17	Discharge
1114	22214	F	5	MAY-17	Admission
1115	22214	F	5	MAY-17	Discharge
1116	22215	F	24	MAY-17	Admission
1117	22215	F	24	MAY-17	Discharge
1118	22217	M	24	MAY-17	Admission
1119	22217	M	24	MAY-17	Hospital
1120	22217	M	24	MAY-17	Discharge
1121	22219	F	10	MAY-17	Admission
1122	22219	F	10	MAY-17	Hospital
1123	22219	F	10	MAY-17	Discharge
1124	22220	F	24	MAY-17	Admission
1125	22220	F	24	MAY-17	Discharge
1126	22222	M	48	MAY-17	Admission
1127	22222	M	48	MAY-17	Discharge
1128	22223	F	8	MAY-17	Admission
1129	22223	F	8	MAY-17	Discharge
1130	22225	M	14	MAY-17	Admission
1131	22225	M	14	MAY-17	Discharge
1132	22235	M	22	MAY-17	Admission
1133	22235	M	22	MAY-17	Discharge
1134	22238	M	6	MAY-17	Admission
1135	22238	M	6	MAY-17	Discharge
1136	22239	F	9	MAY-17	Admission
1137	22239	F	9	MAY-17	Discharge
1138	22240	F	20	MAY-17	Admission
1139	22240	F	20	MAY-17	Discharge
1140	22243	M	20	MAY-17	Admission
1141	22243	M	20	MAY-17	Discharge
1142	22260	M	13	MAY-17	Admission
1143	22260	M	13	MAY-17	Discharge
1144	22261	M	12	MAY-17	Admission
1145	22261	M	12	MAY-17	Discharge
1146	22263	M	9	MAY-17	Admission
1147	22263	M	9	MAY-17	Discharge
1148	22264	M	24	MAY-17	Admission
1149	22264	M	24	MAY-17	Discharge
1150	22265	M	11	MAY-17	Admission
1151	22265	M	11	MAY-17	Discharge
1152	22266	F	34	MAY-17	Admission
1153	22266	F	34	MAY-17	Discharge
1154	22270	M	14	MAY-17	Admission
1155	22270	M	14	MAY-17	Discharge
1156	22271	M	22	MAY-17	Admission
1157	22271	M	22	MAY-17	Discharge
1158	22278	F	20	MAY-17	Admission
1159	22278	F	20	MAY-17	Hospital
1160	22278	F	20	MAY-17	Discharge
1161	22279	F	12	MAY-17	Admission
1162	22279	F	12	MAY-17	Discharge
1163	22280	F	10	MAY-17	Admission
1164	22280	F	10	MAY-17	Discharge
1165	22294	F	7	MAY-17	Admission
1166	22294	F	7	MAY-17	Discharge
1167	22295	M	9	MAY-17	Admission
1168	22295	M	9	MAY-17	Discharge
1169	22297	M	10	MAY-17	Admission
1170	22297	M	10	MAY-17	Discharge
1171	22299	M	9	MAY-17	Admission
1172	22299	M	9	MAY-17	Discharge
1173	22300	M	10	MAY-17	Admission
1174	22300	M	10	MAY-17	Discharge
1175	22309	F	24	MAY-17	Admission
1176	22309	F	24	MAY-17	Discharge
1177	22311	F	42	MAY-17	Admission
1178	22311	F	42	MAY-17	Discharge
1179	22312	M	22	MAY-17	Admission
1180	22312	M	22	MAY-17	Hospital
1181	22312	M	24	JUN-17	Discharge
1182	22313	M	10	MAY-17	Admission
1183	22313	M	10	MAY-17	Discharge
1184	22314	M	15	MAY-17	Admission
1185	22314	M	15	MAY-17	Discharge
1186	22316	F	10	MAY-17	Admission
1187	22316	F	10	MAY-17	Discharge
1188	22318	M	1	MAY-17	Admission
1189	22318	M	1	MAY-17	Discharge
1190	22319	M	24	MAY-17	Admission
1191	22319	M	24	MAY-17	Hospital
1192	22319	M	24	MAY-17	Hospital
1193	22319	M	24	JUN-17	Discharge
1194	22320	M	9	MAY-17	Admission
1195	22320	M	9	MAY-17	Discharge
1196	22321	M	14	MAY-17	Admission
1197	22321	M	14	MAY-17	Discharge
1198	22322	F	15	MAY-17	Admission
1199	22322	F	15	MAY-17	Discharge
1200	22323	F	24	MAY-17	Admission
1201	22323	F	24	MAY-17	Discharge
1203	22325	M	10	MAY-17	Admission
1204	22325	M	10	MAY-17	Discharge
1205	22327	M	46	MAY-17	Admission
1206	22327	M	46	MAY-17	Discharge
1207	22340	F	19	MAY-17	Admission
1208	22340	F	19	MAY-17	Discharge
1209	22341	M	10	MAY-17	Admission
1210	22341	M	10	MAY-17	Discharge
1211	22342	F	10	MAY-17	Admission
1212	22342	F	10	MAY-17	Discharge
1213	22343	M	12	MAY-17	Admission
1214	22343	M	12	MAY-17	Discharge
1215	22345	F	9	MAY-17	Admission
1216	22345	F	9	MAY-17	Discharge
1217	22347	M	24	MAY-17	Admission
1218	22347	M	24	MAY-17	Discharge
1219	22348	F	12	MAY-17	Admission
1220	22348	F	12	MAY-17	Discharge
1221	22350	F	10	MAY-17	Admission
1222	22350	F	10	MAY-17	Discharge
1223	22351	M	14	MAY-17	Admission
1224	22351	M	14	MAY-17	Discharge
1225	22353	F	15	MAY-17	Admission
1226	22353	F	15	MAY-17	Hospital
1227	22353	F	15	JUN-17	Discharge
1228	22354	F	11	MAY-17	Admission
1229	22354	F	11	MAY-17	Discharge
1230	22355	F	24	MAY-17	Admission
1231	22355	F	24	MAY-17	Discharge
1232	22357	M	12	MAY-17	Admission
1233	22357	M	12	MAY-17	Discharge
1234	22358	F	26	MAY-17	Admission
1235	22358	F	26	MAY-17	Hospital
1236	22358	F	26	MAY-17	Discharge
1237	22359	M	8	MAY-17	Admission
1238	22359	M	8	MAY-17	Discharge
1239	22362	F	14	MAY-17	Admission
1240	22362	F	14	MAY-17	Discharge
1241	22364	F	20	MAY-17	Admission
1242	22364	F	20	MAY-17	Discharge
1243	22365	M	24	MAY-17	Admission
1244	22365	M	24	MAY-17	Discharge
1245	22366	M	12	MAY-17	Admission
1246	22366	M	12	MAY-17	Discharge
1247	22367	M	7	MAY-17	Admission
1248	22367	M	7	MAY-17	Discharge
1249	22369	M	24	MAY-17	Admission
1250	22369	M	24	MAY-17	Discharge
1251	22371	M	10	MAY-17	Admission
1252	22371	M	10	JUN-17	Discharge
1253	22372	F	24	MAY-17	Admission
1254	22372	F	24	MAY-17	Discharge
1255	22382	M	6	MAY-17	Admission
1256	22382	M	6	MAY-17	Discharge
1257	22383	M	7	MAY-17	Admission
1258	22383	M	7	MAY-17	Discharge
1259	22387	F	6	MAY-17	Admission
1260	22387	F	6	MAY-17	Discharge
1261	22388	F	15	MAY-17	Admission
1262	22388	F	15	MAY-17	Discharge
1263	22391	F	10	MAY-17	Admission
1264	22391	F	10	JUN-17	Discharge
1265	22392	M	10	MAY-17	Admission
1266	22392	M	10	JUN-17	Discharge
1267	22393	F	11	MAY-17	Admission
1268	22393	F	11	JUN-17	Discharge
1269	22394	F	10	MAY-17	Admission
1270	22394	F	10	JUN-17	Discharge
1271	22397	F	15	MAY-17	Admission
1272	22397	F	15	JUN-17	Discharge
1273	22399	F	24	MAY-17	Admission
1274	22399	F	24	JUN-17	Discharge
1275	22400	M	12	MAY-17	Admission
1276	22400	M	13	MAY-17	Discharge
1277	22401	F	21	MAY-17	Admission
1278	22401	F	21	JUN-17	Hospital
1279	22401	F	21	JUN-17	Hospital
1280	22401	F	21	JUN-17	Discharge
1281	22402	M	15	MAY-17	Admission
1282	22402	M	15	JUN-17	Discharge
1283	22403	M	8	MAY-17	Admission
1284	22403	M	8	JUN-17	Discharge
1285	22404	M	11	MAY-17	Admission
1286	22404	M	11	JUN-17	Discharge
1287	22405	M	29	MAY-17	Admission
1288	22405	M	29	JUN-17	Discharge
1289	22408	M	9	MAY-17	Admission
1290	22408	M	9	JUN-17	Discharge
1291	22409	M	24	MAY-17	Admission
1292	22409	M	24	JUN-17	Hospital
1293	22409	M	24	JUN-17	Discharge
1294	22410	F	8	MAY-17	Admission
1295	22410	F	8	JUN-17	Discharge
1296	22411	F	29	MAY-17	Admission
1297	22411	F	29	JUN-17	Discharge
1298	22412	M	24	MAY-17	Admission
1299	22412	M	24	JUN-17	Discharge
1300	22414	F	22	MAY-17	Admission
1301	22414	F	22	JUN-17	Discharge
1302	22415	M	5	MAY-17	Admission
1303	22415	M	5	JUN-17	Discharge
1304	22418	F	13	MAY-17	Admission
1305	22418	F	13	JUN-17	Discharge
1306	22419	F	14	MAY-17	Admission
1307	22419	F	14	JUN-17	Discharge
1308	22421	M	24	MAY-17	Admission
1309	22421	M	24	JUN-17	Discharge
1310	22423	F	22	MAY-17	Admission
1311	22423	F	22	JUN-17	Discharge
1312	22424	M	9	MAY-17	Admission
1313	22424	M	9	JUN-17	Hospital
1314	22424	M	9	JUN-17	Discharge
1315	22425	F	23	MAY-17	Admission
1316	22425	F	23	JUN-17	Discharge
1317	22428	F	24	MAY-17	Admission
1318	22428	F	24	JUN-17	Discharge
1319	22429	M	11	MAY-17	Admission
1320	22429	M	11	JUN-17	Discharge
1321	22431	F	48	JUN-17	Admission
1322	22431	F	48	JUN-17	Hospital
1323	22431	F	48	JUN-17	Discharge
1324	22433	F	24	JUN-17	Admission
1325	22433	F	24	JUN-17	Discharge
1326	22434	M	21	JUN-17	Admission
1327	22434	M	21	JUN-17	Discharge
1328	22435	M	41	JUN-17	Admission
1329	22435	M	41	JUN-17	Discharge
1330	22437	M	24	JUN-17	Admission
1331	22437	M	24	JUN-17	Discharge
1332	22440	M	8	JUN-17	Admission
1333	22440	M	8	JUN-17	Discharge
1334	22441	M	8	JUN-17	Admission
1335	22441	M	8	JUN-17	Discharge
1336	22442	M	9	JUN-17	Admission
1337	22442	M	9	JUN-17	Discharge
1338	22443	F	17	JUN-17	Admission
1339	22443	F	17	JUN-17	Discharge
1340	22444	F	17	JUN-17	Admission
1341	22444	F	17	JUN-17	Discharge
1342	22446	F	10	JUN-17	Admission
1343	22446	F	10	JUN-17	Discharge
1344	22447	F	24	JUN-17	Admission
1345	22447	F	24	JUN-17	Discharge
1346	22449	M	8	JUN-17	Admission
1347	22449	M	8	JUN-17	Discharge
1348	22450	F	2	JUN-17	Admission
1349	22450	F	2	JUN-17	Discharge
1350	22451	F	9	JUN-17	Admission
1351	22451	F	9	JUN-17	Discharge
1352	22452	F	9	JUN-17	Admission
1353	22452	F	9	JUN-17	Discharge
1354	22453	M	24	JUN-17	Admission
1355	22453	M	24	JUN-17	Discharge
1356	22454	M	17	JUN-17	Admission
1357	22454	M	17	JUN-17	Discharge
1358	22456	F	7	JUN-17	Admission
1359	22456	F	7	JUN-17	Discharge
1360	22457	M	10	JUN-17	Admission
1361	22457	M	10	JUN-17	Discharge
1362	22459	M	13	JUN-17	Admission
1363	22459	M	13	JUN-17	Discharge
1364	22460	M	24	JUN-17	Admission
1365	22460	M	24	JUN-17	Discharge
1366	22461	F	13	JUN-17	Admission
1367	22461	F	13	JUN-17	Discharge
1368	22464	F	12	JUN-17	Admission
1369	22464	F	12	JUN-17	Hospital
1370	22464	F	12	JUN-17	Discharge
1371	22466	F	24	JUN-17	Admission
1372	22466	F	24	JUN-17	Discharge
1373	22467	F	20	JUN-17	Admission
1374	22467	F	20	JUN-17	Discharge
1375	22468	M	24	JUN-17	Admission
1376	22468	M	24	JUN-17	Hospital
1377	22468	M	24	JUN-17	Hospital
1378	22468	M	24	JUN-17	Discharge
1379	22469	F	19	JUN-17	Admission
1380	22469	F	19	JUN-17	Discharge
1381	22470	M	24	JUN-17	Admission
1382	22470	M	24	JUN-17	Hospital
1383	22470	M	24	JUN-17	Discharge
1384	22471	M	3	JUN-17	Admission
1385	22471	M	3	JUN-17	Discharge
1386	22473	M	29	JUN-17	Hospital
1387	22473	M	29	JUN-17	Hospital
1388	22473	M	25	JUN-17	Admission
1389	22473	M	29	JUN-17	Discharge
1390	22474	M	8	MAY-17	Admission
1391	22474	M	8	JUN-17	Discharge
1392	22475	F	1	MAY-17	Admission
1393	22475	F	1	JUN-17	Discharge
1394	22476	M	13	MAY-17	Admission
1395	22476	M	13	JUN-17	Hospital
1396	22476	M	13	JUN-17	Discharge
1397	22477	M	24	JUN-17	Admission
1398	22477	M	24	JUN-17	Discharge
1399	22478	F	7	JUN-17	Admission
1400	22478	F	7	JUN-17	Discharge
1401	22479	M	8	JUN-17	Admission
1402	22479	M	8	JUN-17	Hospital
1403	22479	M	8	JUN-17	Discharge
1404	22480	F	36	JUN-17	Admission
1405	22480	F	36	JUN-17	Discharge
1406	22481	M	19	JUN-17	Admission
1407	22481	M	19	JUN-17	Discharge
1408	22482	M	9	JUN-17	Admission
1409	22482	M	9	JUN-17	Discharge
1410	22483	M	9	JUN-17	Admission
1411	22483	M	9	JUN-17	Discharge
1412	22484	F	36	JUN-17	Admission
1413	22484	F	36	JUN-17	Discharge
1414	22485	M	14	JUN-17	Admission
1415	22485	M	14	JUN-17	Hospital
1416	22485	M	14	JUN-17	Discharge
1417	22486	M	22	JUN-17	Admission
1418	22486	M	22	JUN-17	Discharge
1419	22490	M	15	JUN-17	Admission
1420	22490	M	15	JUN-17	Discharge
1421	22492	M	12	JUN-17	Admission
1422	22492	M	12	JUN-17	Hospital
1423	22492	M	12	JUN-17	Discharge
1424	22493	M	8	JUN-17	Admission
1425	22493	M	8	JUN-17	Discharge
1426	22495	M	42	JUN-17	Admission
1427	22495	M	42	JUN-17	Discharge
1428	22496	F	11	JUN-17	Admission
1429	22496	F	11	JUN-17	Discharge
1430	22497	F	8	JUN-17	Admission
1431	22497	F	8	JUN-17	Discharge
1432	22498	M	13	JUN-17	Admission
1433	22498	M	13	JUN-17	Discharge
1434	22499	F	24	JUN-17	Admission
1435	22499	F	24	JUN-17	Discharge
1436	22501	M	11	JUN-17	Admission
1437	22501	M	11	JUN-17	Discharge
1438	22502	M	13	JUN-17	Admission
1439	22502	M	13	JUN-17	Hospital
1440	22503	M	28	JUN-17	Hospital
1441	22503	M	28	JUN-17	Discharge
1442	22504	M	13	JUN-17	Admission
1443	22504	M	13	JUN-17	Discharge
1444	22506	M	27	JUN-17	Admission
1445	22506	M	27	JUN-17	Discharge
1446	22510	M	12	JUN-17	Admission
1447	22510	M	12	JUN-17	Discharge
1448	22511	M	12	JUN-17	Admission
1449	22511	M	12	JUN-17	Discharge
1450	22512	M	14	JUN-17	Admission
1451	22512	M	14	JUN-17	Discharge
1452	22513	F	27	JUN-17	Admission
1453	22513	F	27	JUN-17	Discharge
1454	22514	F	34	JUN-17	Admission
1455	22514	F	34	JUN-17	Discharge
1456	22515	M	24	JUN-17	Admission
1457	22515	M	24	JUN-17	Discharge
1458	22516	M	9	JUN-17	Admission
1459	22516	M	9	JUN-17	Hospital
1460	22516	M	9	JUN-17	Discharge
1461	22517	F	24	JUN-17	Admission
1462	22517	F	24	JUN-17	Discharge
1463	22524	M	6	JUN-17	Admission
1464	22524	M	6	JUN-17	Discharge
1465	22525	M	20	JUN-17	Admission
1466	22525	M	20	JUN-17	Discharge
1467	22528	M	11	JUN-17	Admission
1468	22528	M	11	JUN-17	Discharge
1469	22529	M	12	JUN-17	Admission
1470	22529	M	12	JUN-17	Discharge
1471	22530	F	20	JUN-17	Admission
1472	22530	F	20	JUN-17	Discharge
1473	22532	F	8	JUN-17	Admission
1474	22532	F	8	JUN-17	Discharge
1475	22533	M	18	JUN-17	Admission
1476	22533	M	18	JUN-17	Discharge
1477	22535	F	11	JUN-17	Admission
1478	22535	F	11	JUN-17	Discharge
1479	22536	M	27	JUN-17	Admission
1480	22536	M	27	JUN-17	Discharge
1481	22537	F	24	JUN-17	Admission
1482	22537	F	24	JUN-17	Hospital
1483	22537	F	24	JUN-17	Discharge
1484	22538	F	12	JUN-17	Admission
1485	22538	F	12	JUN-17	Discharge
1486	22540	M	8	JUN-17	Admission
1487	22540	M	8	JUN-17	Discharge
1488	22543	F	29	JUN-17	Admission
1489	22543	F	29	JUN-17	Discharge
1490	22547	M	12	JUN-17	Admission
1491	22547	M	12	JUN-17	Discharge
1492	22548	M	22	JUN-17	Admission
1493	22548	M	22	JUN-17	Discharge
1494	22549	M	20	JUN-17	Admission
1495	22549	M	20	JUN-17	Discharge
1496	22551	M	23	JUN-17	Admission
1497	22551	M	23	JUN-17	Discharge
1498	22552	F	12	JUN-17	Admission
1499	22552	F	12	JUN-17	Discharge
1500	22553	M	35	JUN-17	Admission
1501	22553	M	35	JUN-17	Discharge
1502	22554	M	16	JUN-17	Hospital
1503	22554	M	16	JUN-17	Hospital
1504	22554	M	14	JUN-17	Admission
1505	22554	M	16	JUL-17	Discharge
1506	22556	M	36	JUN-17	Admission
1507	22556	M	36	JUN-17	Discharge
1508	22557	F	12	JUN-17	Admission
1509	22557	F	12	JUN-17	Discharge
1510	22558	M	2	JUN-17	Admission
1511	22558	M	2	JUN-17	Hospital
1512	22558	M	2	JUL-17	Discharge
1513	22560	F	2	JUN-17	Admission
1514	22560	F	2	JUN-17	Discharge
1515	22561	M	13	JUN-17	Admission
1516	22561	M	13	JUN-17	Discharge
1517	22563	F	24	JUN-17	Admission
1518	22563	F	24	JUN-17	Discharge
1519	22564	M	9	JUN-17	Admission
1520	22564	M	9	JUN-17	Discharge
1521	22565	F	13	JUN-17	Admission
1522	22565	F	13	JUN-17	Hospital
1523	22565	F	13	JUN-17	Discharge
1524	22567	M	20	JUN-17	Admission
1525	22567	M	20	JUN-17	Hospital
1526	22567	M	20	JUN-17	Discharge
1527	22569	M	24	JUN-17	Admission
1528	22569	M	24	JUN-17	Discharge
1529	22570	M	13	JUN-17	Admission
1530	22570	M	13	JUN-17	Discharge
1531	22571	M	25	JUN-17	Admission
1532	22571	M	25	JUL-17	Admission
1533	22572	F	22	JUN-17	Hospital
1534	22572	F	22	JUN-17	Discharge
1535	22573	F	18	JUN-17	Admission
1536	22573	F	18	JUN-17	Discharge
1537	22574	M	24	JUN-17	Admission
1538	22574	M	24	JUN-17	Discharge
1539	22575	F	12	JUN-17	Admission
1540	22575	F	12	JUN-17	Discharge
1541	22577	M	24	JUN-17	Admission
1542	22577	M	24	JUN-17	Hospital
1543	22577	M	24	JUN-17	Discharge
1544	22578	M	24	JUN-17	Admission
1545	22578	M	24	JUN-17	Discharge
1546	22579	M	14	JUN-17	Admission
1547	22579	M	14	JUN-17	Discharge
1548	22580	M	26	JUN-17	Admission
1549	22580	M	26	JUN-17	Hospital
1550	22580	M	26	JUN-17	Discharge
1551	22581	F	48	JUN-17	Admission
1552	22581	F	48	JUN-17	Discharge
1553	22582	M	24	JUN-17	Admission
1554	22582	M	24	JUN-17	Discharge
1555	22583	F	16	JUN-17	Admission
1556	22583	F	16	JUN-17	Discharge
1557	22585	F	14	JUN-17	Admission
1558	22585	F	14	JUN-17	Discharge
1559	22587	F	10	JUN-17	Admission
1560	22587	F	10	JUN-17	Discharge
1561	22588	M	25	JUN-17	Admission
1562	22588	M	25	JUN-17	Hospital
1563	22588	M	25	JUN-17	Discharge
1564	22589	F	20	JUN-17	Admission
1565	22589	F	20	JUN-17	Discharge
1566	22591	M	24	JUN-17	Admission
1567	22591	M	24	JUN-17	Hospital
1568	22591	M	24	JUN-17	Hospital
1569	22591	M	24	JUL-17	Discharge
1570	22593	M	24	JUN-17	Admission
1571	22593	M	24	JUN-17	Discharge
1572	22594	F	9	JUN-17	Admission
1573	22594	F	9	JUN-17	Discharge
1574	22595	M	2	JUN-17	Admission
1575	22595	M	2	JUN-17	Discharge
1576	22596	F	24	JUN-17	Admission
1577	22596	F	24	JUN-17	Discharge
1578	22598	M	59	JUN-17	Admission
1579	22598	M	59	JUN-17	Discharge
1580	22599	F	29	JUN-17	Admission
1581	22599	F	29	JUN-17	Discharge
1582	22603	M	20	JUN-17	Admission
1583	22603	M	20	JUN-17	Discharge
1584	22604	M	20	JUN-17	Admission
1585	22604	M	20	JUN-17	Discharge
1586	22614	M	24	JUN-17	Admission
1587	22614	M	24	JUN-17	Discharge
1588	22616	M	24	JUN-17	Admission
1589	22616	M	24	JUN-17	Discharge
1590	22617	F	12	JUN-17	Admission
1591	22617	F	12	JUN-17	Discharge
1592	22618	M	21	JUN-17	Admission
1593	22618	M	21	JUN-17	Discharge
1594	22619	M	17	JUN-17	Admission
1595	22619	M	17	JUN-17	Discharge
1596	22621	M	27	JUN-17	Admission
1597	22621	M	27	JUN-17	Discharge
1598	22622	F	20	JUN-17	Admission
1599	22622	F	20	JUN-17	Discharge
1600	22624	M	16	JUN-17	Admission
1601	22624	M	16	JUL-17	Discharge
1602	22625	F	24	JUN-17	Admission
1603	22625	F	24	JUN-17	Discharge
1604	22627	F	24	JUN-17	Admission
1605	22627	F	24	JUN-17	Discharge
1606	22629	M	16	JUN-17	Admission
1607	22629	M	16	JUN-17	Hospital
1608	22629	M	16	JUL-17	Discharge
1609	22630	M	14	JUN-17	Admission
1610	22630	M	14	JUN-17	Discharge
1611	22632	M	21	JUN-17	Admission
1612	22632	M	21	JUN-17	Discharge
1613	22638	M	6	JUN-17	Admission
1614	22638	M	6	JUL-17	Discharge
1615	22639	M	24	JUN-17	Admission
1616	22639	M	24	JUL-17	Discharge
1617	22640	F	9	JUN-17	Admission
1618	22640	F	9	JUL-17	Discharge
1619	22642	F	10	JUN-17	Admission
1620	22642	F	10	JUL-17	Discharge
1621	22645	F	3	JUN-17	Admission
1622	22645	F	3	JUL-17	Discharge
1623	22646	M	2	JUN-17	Admission
1624	22646	M	2	JUL-17	Discharge
1625	22647	M	24	JUN-17	Admission
1626	22647	M	24	JUL-17	Hospital
1627	22647	M	24	JUL-17	Discharge
1628	22648	M	10	JUN-17	Admission
1629	22648	M	10	JUL-17	Hospital
1630	22648	M	10	JUL-17	Discharge
1631	22649	F	13	JUN-17	Admission
1632	22649	F	13	JUN-17	Hospital
1633	22649	F	13	JUL-17	Discharge
1634	22650	M	24	JUN-17	Admission
1635	22650	M	24	JUL-17	Discharge
1636	22651	M	19	JUN-17	Admission
1637	22651	M	19	JUL-17	Hospital
1638	22651	M	19	JUL-17	Discharge
1639	22653	F	24	JUN-17	Admission
1640	22653	F	24	JUL-17	Hospital
1641	22653	F	24	JUL-17	Hospital
1642	22653	F	24	JUL-17	Hospital
1643	22653	F	24	JUL-17	Hospital
1644	22653	F	24	JUL-17	Discharge
1645	22654	M	23	JUN-17	Admission
1646	22654	M	23	JUL-17	Discharge
1647	22659	M	15	JUN-17	Admission
1648	22659	M	15	JUL-17	Discharge
1649	22660	M	7	JUN-17	Admission
1650	22660	M	7	JUL-17	Discharge
1651	22661	F	5	JUN-17	Admission
1652	22661	F	5	JUL-17	Discharge
1653	22663	M	12	JUN-17	Admission
1654	22663	M	12	JUL-17	Discharge
1655	22664	M	7	JUN-17	Admission
1656	22664	M	7	JUL-17	Discharge
1657	22666	F	22	JUN-17	Admission
1658	22666	F	22	JUL-17	Discharge
1659	22667	F	10	JUN-17	Admission
1660	22667	F	10	JUL-17	Discharge
1661	22668	F	24	JUN-17	Admission
1662	22668	F	24	JUL-17	Discharge
1663	22669	M	24	JUN-17	Admission
1664	22669	M	24	JUL-17	Discharge
1665	22671	M	31	JUN-17	Admission
1666	22671	M	31	JUL-17	Discharge
1667	22675	M	8	JUN-17	Admission
1668	22675	M	8	JUL-17	Discharge
1669	22679	M	7	JUN-17	Admission
1670	22679	M	7	JUL-17	Discharge
1671	22680	M	3	JUN-17	Admission
1672	22680	M	3	JUL-17	Discharge
1673	22682	F	21	JUN-17	Admission
1674	22682	F	21	JUL-17	Discharge
1675	22684	F	22	JUN-17	Admission
1676	22684	F	22	JUL-17	Discharge
1677	22698	M	24	JUN-17	Admission
1678	22698	M	24	JUL-17	Discharge
1679	22699	M	13	JUN-17	Admission
1680	22699	M	13	JUL-17	Discharge
[truncated: 1,005 more rows]

## Sheet: Source Data 2
SNP pairwise matrix, Fig. S2
	21683	20555	21681	21705	21788	21788	20951	20951	20376	21842	21851	21892	21897	21905	21926	22011	Reference
21683	0	17	2	1	4	5	19	17	18	2	1	4	2	5	2	3	7
20555	17	0	17	16	19	20	4	2	15	17	15	19	17	18	17	16	22
21681	2	17	0	1	3	4	19	17	18	2	1	4	2	4	2	3	8
21705	1	16	1	0	3	4	18	16	17	1	0	3	1	4	1	2	7
21788	4	19	3	3	0	1	21	19	20	4	2	5	4	7	3	4	11
21788	5	20	4	4	1	0	22	20	21	5	3	6	5	8	4	4	16
20951	19	4	19	18	21	22	0	2	17	19	17	21	19	21	19	20	31
20951	17	2	17	16	19	20	2	0	15	17	15	19	17	19	17	18	26
20376	18	15	18	17	20	21	17	15	0	18	14	19	18	20	18	17	20
21842	2	17	2	1	4	5	19	17	18	0	1	4	0	5	0	1	10
21851	1	15	1	0	2	3	17	15	14	1	0	3	1	3	1	1	1
21892	4	19	4	3	5	6	21	19	19	4	3	0	4	7	4	4	8
21897	2	17	2	1	4	5	19	17	18	0	1	4	0	5	0	1	0
21905	5	18	4	4	7	8	21	19	20	5	3	7	5	0	5	6	11
21926	2	17	2	1	3	4	19	17	18	0	1	4	0	5	0	1	4
22011	3	16	3	2	4	4	20	18	17	1	1	4	1	6	1	0	2
Reference	7	22	8	7	11	16	31	26	20	10	1	8	0	11	4	2	0

## Sheet: Source Data 3
SNP pairwise matrix, Fig S3
	20617	23161	20692	23661	24811	25397	21045	21077	Reference
20617	0	10	7	10	11	20	10	9	35
23161	10	0	7	2	3	13	10	9	26
20692	7	7	0	7	8	18	7	6	33
23661	10	2	7	0	3	13	10	9	33
24811	11	3	8	3	0	14	11	11	38
25397	20	13	18	13	14	0	21	20	0
21045	10	10	7	10	11	21	0	1	47
21077	9	9	6	9	11	20	1	0	39
Reference	35	26	33	33	38	0	47	39	0

## Sheet: Source Data 4
SNP - pairwise matrix, ST167 E. coli, Fig4
CLADE	Patient ID	Sample ID (relates to swab)	1003	1013	1015	1029	103	1033	1037	1047	1078	1082	1109	111	1111	113	114	1143	1189	1201	1208	1212	1244	1254	1264	1278	130	1320	1349	1377	1407	1549	158	163	1664	167	183	19	195	205	206	2066	213	214	215	2231	230	231	232-20730
H	20271	19	25	455	447	65	5	24	455	375	452	455	66	471	460	462	452	25	440	439	443	438	429	25	457	451	459	446	453	441	461	67	437	9	460	7	458	0	449	456	5	77	446	450	383	65	450	440	436
H	20376	61	25	450	444	64	4	23	450	371	445	449	64	465	450	455	447	24	438	435	441	435	427	24	454	448	453	440	449	439	454	64	433	8	453	6	450	5	444	449	4	73	444	446	378	63	447	437	434
H	20504	103	22	452	444	62	0	19	453	374	450	453	62	470	455	460	450	20	439	438	441	436	427	20	456	450	455	444	452	439	458	63	436	5	456	2	456	5	448	455	4	72	445	446	379	61	449	437	434
H	20616	163	26	451	445	65	5	24	449	376	449	451	66	464	454	456	450	27	440	439	442	438	429	25	453	448	455	439	450	440	453	66	436	0	455	5	450	9	446	448	8	73	446	445	381	65	446	438	435
H	20636	167	21	447	440	62	2	21	447	371	444	446	63	462	447	454	445	22	435	432	439	433	424	22	452	444	449	437	448	438	452	63	434	5	451	0	445	7	441	446	4	73	441	443	374	61	440	435	430
H	20730	232-20730	452	12	13	438	434	425	12	447	2	2	440	19	2	12	12	445	12	13	9	12	9	449	14	12	12	6	12	12	12	433	10	435	16	430	1	436	6	6	434	445	10	13	452	439	11	4	0
I	20770	253	399	462	456	380	383	387	461	3	459	459	390	476	462	468	460	390	452	448	451	447	437	401	464	462	466	450	464	453	463	380	445	384	467	379	458	388	460	461	378	394	456	460	5	380	452	452	450
E	20802	294	38	446	440	68	16	34	446	368	442	442	68	456	444	449	446	36	437	437	438	434	428	36	448	446	449	433	447	439	446	69	433	21	453	18	441	20	442	444	19	76	441	446	371	68	445	436	435
E	20832	315	39	453	448	71	19	37	452	379	448	450	70	464	450	457	454	39	444	442	445	443	436	39	455	451	456	439	453	444	455	71	440	23	457	19	447	22	446	449	21	78	448	452	382	71	447	445	438
E	20842	321	47	466	459	78	26	44	467	387	464	467	78	484	468	474	464	46	453	452	456	451	443	46	470	464	470	458	466	454	472	79	450	30	471	28	470	29	462	469	28	87	459	461	393	78	462	453	449
E	20851	330	49	449	445	80	28	46	448	373	443	446	80	458	445	452	448	47	441	438	442	440	436	48	451	447	449	435	449	444	448	80	436	33	454	28	442	32	442	445	31	87	442	450	376	80	441	444	439
E	20856	335P	46	465	457	77	25	43	464	386	462	466	78	481	467	472	463	45	452	449	455	450	441	45	467	463	468	456	464	453	470	78	447	29	470	27	467	28	459	466	27	87	457	461	391	77	461	452	448
E	20859	342	46	464	458	77	26	44	466	385	461	463	78	478	468	470	462	46	451	452	454	448	442	46	466	460	468	455	462	454	467	79	450	30	472	26	466	29	461	466	28	86	457	458	393	77	458	451	448
H	20867	351	26	450	444	66	7	25	449	372	441	446	65	460	448	452	448	27	438	437	440	435	429	27	452	449	452	437	449	441	449	67	433	11	455	7	445	8	443	445	7	73	443	444	378	66	446	438	436
H	20935	407	22	438	433	61	1	20	436	360	434	436	61	447	437	441	439	21	430	426	432	429	420	21	437	434	439	426	436	432	438	63	426	6	442	1	432	5	432	434	4	68	434	435	363	61	434	429	426
H	20939	411	456	8	9	440	439	432	9	448	3	3	445	15	3	8	8	450	9	10	6	8	6	455	9	9	8	3	9	9	10	433	7	439	14	436	2	442	3	3	437	451	7	9	451	441	8	5	3
H	20970	461	457	9	10	441	441	432	9	449	3	3	445	16	4	9	9	452	10	10	6	9	6	457	11	10	9	3	10	9	10	436	7	442	13	438	3	443	3	3	438	451	7	10	452	440	8	5	3
H	20980	473	437	8	8	423	419	411	7	426	5	5	425	16	5	9	8	434	8	8	4	7	5	436	9	8	9	5	8	8	8	418	6	422	12	415	4	421	5	5	418	430	8	9	430	425	8	6	4
H	21007	505	22	453	445	62	0	19	453	375	451	453	63	469	459	460	451	22	439	438	440	437	427	20	455	449	457	445	452	439	459	64	436	5	457	2	456	5	448	455	4	74	444	447	381	61	448	438	433
H	21016	515	21	431	429	60	0	19	432	358	428	429	61	442	431	435	433	21	426	423	426	423	418	20	434	430	433	419	433	426	433	60	422	5	439	0	427	4	426	429	3	67	428	432	362	60	428	425	421
H	21017	518	23	429	427	62	2	21	427	359	424	425	62	439	425	431	431	22	425	422	424	423	417	22	431	428	430	417	431	425	429	63	417	7	434	2	423	6	423	425	5	69	425	431	363	62	424	423	421
H	21018	521	455	11	12	443	439	429	11	449	1	1	445	18	2	11	11	452	12	12	8	11	8	455	12	12	11	5	12	11	12	436	9	439	15	436	0	441	5	5	438	450	9	12	453	440	12	3	1
H	21020	526	22	449	442	60	0	19	447	369	448	448	61	462	450	455	446	20	437	435	437	435	427	20	450	444	452	436	447	437	452	61	434	5	452	2	447	4	443	448	3	71	441	445	373	60	443	437	431
H	21025	536	211	8	8	205	193	203	8	292	1	1	210	15	1	8	8	208	8	8	5	7	6	212	9	8	8	3	8	9	8	202	7	193	14	193	0	195	3	3	191	214	7	9	298	207	10	2	1
F	21026	538	465	10	11	443	455	442	10	452	5	5	454	17	8	10	10	454	11	11	7	10	7	469	12	11	10	2	11	11	11	442	8	449	15	446	5	457	4	4	441	460	8	11	461	443	11	7	4
H	21027	540	22	13	12	36	2	21	10	203	7	10	36	22	11	14	14	23	13	9	8	10	7	22	15	14	13	4	15	10	12	36	8	6	17	2	8	4	5	6	3	45	10	13	208	35	13	6	7
H	21052	569	21	446	439	60	0	19	446	371	439	444	59	458	446	450	446	20	437	432	439	434	425	20	450	447	448	434	445	438	448	61	432	5	450	0	443	5	441	443	4	68	443	441	377	59	442	435	431
H	21060	580	453	10	10	437	436	429	12	446	6	5	441	18	6	11	10	448	10	12	9	9	8	452	12	10	11	6	11	11	11	431	10	435	17	431	5	439	6	6	434	448	9	11	448	436	10	6	5
H	21072	596	23	434	432	62	2	21	435	361	431	433	62	445	433	438	436	22	428	426	430	426	422	22	437	433	437	423	434	432	435	63	425	7	439	2	430	6	431	432	5	70	433	433	367	62	429	428	423
H	21107	623	24	447	440	64	2	21	448	373	445	448	63	460	449	453	449	22	438	437	439	437	429	22	451	447	451	435	447	437	450	64	433	7	450	4	446	7	443	445	6	72	443	445	378	63	446	437	433
F	21113	630	403	10	10	390	385	381	9	404	6	6	388	16	6	10	10	401	10	10	7	9	8	402	10	10	10	3	10	10	10	385	8	389	14	384	5	387	6	6	386	394	10	11	407	391	10	7	6
H	21137	656	459	10	11	440	449	437	9	449	4	4	448	17	5	10	9	451	10	9	5	9	6	462	12	11	10	3	11	10	11	438	8	444	14	440	4	450	3	4	439	457	7	11	456	437	10	7	3
H	21140	660	467	13	13	445	458	443	14	457	2	2	458	20	4	14	13	460	13	13	10	13	9	471	15	13	13	8	13	13	15	443	11	451	17	449	2	460	7	8	445	462	11	13	462	445	14	5	2
H	21141	662	455	7	8	440	442	431	7	450	6	6	444	14	6	7	7	449	8	8	4	7	4	459	8	8	7	5	8	8	8	435	5	441	11	438	5	445	5	5	440	453	9	8	456	438	10	8	5
H	21159	672	463	12	12	442	453	439	11	454	1	1	452	19	3	12	12	456	12	11	8	12	8	466	14	12	12	6	12	12	13	438	10	447	16	445	1	456	6	6	441	460	10	12	459	442	13	4	1
H	21179	692	462	7	8	443	449	437	6	449	6	6	450	14	6	7	7	453	8	7	3	7	4	463	9	8	7	5	8	8	8	439	5	444	12	443	5	451	5	5	441	457	9	8	457	441	12	8	5
H	21187	696	456	10	11	440	443	434	11	449	6	6	447	17	7	10	10	452	10	12	8	10	8	459	11	10	10	5	10	11	10	435	9	442	16	438	6	445	5	5	436	454	9	11	454	441	10	6	5
B	21199	712	19	455	447	65	3	16	455	375	453	456	64	470	459	462	453	17	442	440	443	439	430	17	456	451	457	447	453	442	461	65	437	8	459	5	458	8	450	456	7	76	447	448	385	64	451	440	437
C	21207	729	20	446	439	67	5	18	445	370	443	445	66	458	445	450	446	19	437	435	438	438	427	19	449	445	448	434	447	436	449	67	431	10	449	5	443	10	439	442	9	75	442	444	376	66	442	435	433
H	21209	733	456	4	2	443	439	431	6	450	14	14	445	13	14	6	6	449	2	3	7	2	2	453	3	2	6	13	2	3	2	437	5	440	11	434	13	441	12	12	438	452	16	7	454	442	17	14	13
H	21210	735	462	10	11	443	452	441	10	452	5	5	452	17	8	10	10	452	11	11	7	10	7	466	11	11	10	4	11	11	11	442	8	446	14	443	5	454	4	4	441	458	8	11	460	441	11	7	4
C	21217	746	19	453	444	63	3	16	451	376	449	452	64	468	457	458	449	18	440	438	441	437	428	17	454	449	454	444	451	440	456	66	436	8	455	5	454	8	447	452	7	73	445	444	381	62	449	438	435
H	21221	752	384	6	5	374	370	365	4	377	6	6	373	13	5	6	6	382	5	6	3	5	5	384	5	5	6	6	5	5	5	371	4	372	8	370	5	371	6	6	370	378	10	7	379	374	10	7	6
H	21226	756	451	12	13	438	435	426	12	445	6	6	441	19	6	12	12	449	13	13	9	12	9	452	14	13	12	6	13	12	13	432	10	436	15	431	5	436	6	6	433	446	10	13	449	439	11	8	6
C	21229	761	19	449	440	66	4	17	448	374	442	446	64	461	448	453	446	18	439	435	440	437	427	18	452	449	449	435	449	439	449	66	434	9	452	4	444	9	442	445	8	72	443	445	376	65	444	438	435
B	21322	8	19	452	444	65	3	16	452	374	449	452	64	468	455	458	448	17	438	437	440	436	426	17	455	448	454	442	450	438	456	66	435	8	455	5	455	10	446	454	7	74	444	445	382	64	447	436	433
B	21457	25	20	445	441	65	5	18	444	371	439	443	65	456	442	449	445	18	437	433	439	436	428	18	449	445	448	431	446	438	446	66	430	10	448	5	439	9	438	440	8	72	441	443	374	65	440	439	434
I	21610	85	393	462	454	376	379	382	460	4	458	458	385	472	461	466	462	387	453	446	451	449	438	396	462	461	465	448	461	454	462	376	444	379	467	376	456	382	458	458	372	389	454	461	5	377	455	453	450
H	21620	69	469	4	4	449	455	444	5	459	10	10	457	9	12	2	3	459	3	4	4	2	1	470	4	3	4	11	3	4	5	444	1	452	8	451	11	459	9	10	446	463	13	3	464	447	16	12	10
A	21623	86	16	458	450	68	6	13	459	380	456	459	68	475	464	465	456	14	444	444	447	442	433	14	461	455	461	451	457	445	464	70	441	11	462	8	463	11	454	460	10	78	451	451	388	67	455	442	440
H	21631	81	477	9	10	456	468	455	11	467	18	18	469	16	20	10	8	469	10	10	11	9	8	482	11	10	8	18	10	11	11	452	7	462	14	460	18	470	16	17	456	475	20	10	473	455	22	20	17
H	21638	111	480	11	12	459	470	455	12	467	20	20	469	0	21	11	11	469	12	13	13	11	10	484	13	12	11	19	12	13	12	456	10	464	17	462	20	471	18	18	456	474	22	12	476	458	25	22	19
H	21643	87	459	2	2	444	443	435	3	453	11	11	449	9	12	2	2	453	2	3	4	1	1	460	3	2	2	10	2	4	2	439	1	445	7	438	10	445	9	9	439	452	13	3	457	441	14	12	10
I	21644	98	394	462	455	379	377	384	460	3	457	455	384	470	458	464	459	390	452	447	450	448	437	397	462	459	464	445	463	454	462	376	445	381	465	376	453	382	454	455	377	390	454	459	5	378	450	452	449
H	21656	113	472	4	5	452	460	447	5	461	13	13	461	11	14	0	2	462	4	6	6	4	3	474	6	4	4	12	4	6	4	448	3	456	10	454	13	462	11	11	450	467	15	5	469	451	18	15	12
H	21660	114	464	4	5	449	450	440	5	458	13	13	454	11	14	2	0	461	5	6	6	4	3	465	5	5	4	12	5	5	5	443	3	450	9	445	12	452	11	11	445	462	15	5	461	447	16	14	12
H	21666	130	468	4	5	450	455	444	5	462	13	13	460	11	14	4	4	462	5	6	6	4	3	470	6	5	0	12	5	5	5	445	3	455	9	449	12	459	11	11	448	469	15	5	465	449	18	15	12
H	21690	158	450	3	3	435	436	429	2	440	11	11	442	10	11	3	3	446	3	4	4	2	2	453	4	3	3	10	3	4	3	431	0	436	9	434	10	437	9	9	430	447	13	4	445	436	16	12	10
H	21702	183	464	13	12	443	456	441	12	451	1	1	453	20	1	13	12	454	13	11	8	12	9	468	14	13	12	7	12	13	14	441	10	450	16	445	0	458	6	7	442	461	10	12	459	441	13	3	1
D	21722	195	459	11	12	443	448	438	10	452	7	7	451	18	7	11	11	453	12	11	8	11	8	462	12	12	11	6	12	11	12	440	9	446	15	441	6	449	0	0	441	458	4	12	458	441	7	9	6
D	21722	205	464	11	12	445	455	443	10	453	7	7	455	18	11	11	11	456	11	11	8	11	8	468	13	11	11	6	11	12	11	444	9	448	16	446	7	456	0	0	443	462	4	12	461	442	7	9	6
D	21726	247	466	14	15	446	455	443	13	457	9	9	456	21	10	14	14	461	15	14	11	14	11	470	16	15	14	9	15	15	15	443	12	453	19	448	8	458	3	3	447	465	7	15	462	444	8	12	9
D	21727	213	459	15	16	445	445	436	14	452	11	11	450	22	11	15	15	456	16	15	12	15	12	462	17	16	15	10	16	15	16	439	13	446	19	441	10	446	4	4	441	456	0	16	454	444	0	12	10
H	21727	206	24	445	440	64	4	23	444	368	443	445	63	456	445	450	445	24	438	435	437	434	428	24	448	444	448	434	447	440	446	64	430	8	451	4	442	5	441	443	0	71	441	443	375	64	440	438	434
H	21729	214	462	5	6	446	446	438	6	457	13	13	451	12	13	5	5	456	6	6	7	5	4	462	6	6	5	13	6	7	6	443	4	445	10	443	12	450	12	12	443	455	16	0	462	447	17	15	13
H	21736	259	470	4	5	450	461	447	5	458	13	13	460	11	16	5	4	459	5	5	5	4	3	474	6	5	4	13	5	6	6	448	3	455	9	451	13	462	11	12	448	466	15	5	466	447	18	15	12
I	21737	215	394	463	456	380	379	386	462	4	460	459	390	476	460	469	461	388	452	448	453	449	438	398	466	461	465	452	463	453	464	380	445	381	470	374	459	383	458	461	375	393	454	462	0	381	450	453	452
H	21746	250	463	15	15	445	449	437	16	455	3	3	451	23	4	16	15	457	16	14	11	13	11	461	16	15	15	9	15	14	16	440	12	446	20	443	3	451	9	10	442	459	11	15	460	446	14	5	1
D	21748	230	460	16	16	444	449	439	17	451	14	12	452	25	14	18	16	458	17	17	15	14	12	464	19	17	18	13	19	16	19	439	16	446	22	440	13	450	7	7	440	460	0	17	450	444	0	12	11
H	21750	231	454	14	15	441	437	428	13	448	5	5	445	22	5	15	14	451	15	14	10	13	10	454	16	15	15	9	15	13	15	434	12	438	18	435	3	440	9	9	438	451	12	15	453	442	12	0	4
H	21751	232-21751	457	14	13	440	440	429	12	449	3	3	446	21	4	14	12	450	14	12	8	13	10	455	14	14	13	8	13	14	14	436	11	442	18	436	2	442	7	8	437	452	11	13	455	440	14	4	0
B	21754	233	26	453	449	71	10	23	453	376	448	450	72	465	450	457	453	24	443	443	443	440	434	24	457	451	455	440	456	444	454	72	440	15	458	12	448	14	446	450	13	79	446	450	379	71	450	444	439
H	21755	234	461	4	4	444	448	437	6	451	1	3	448	11	4	4	4	454	5	4	3	2	3	461	6	5	4	5	3	5	6	438	2	446	9	440	3	452	3	7	440	458	7	3	458	441	8	3	0
H	21762	236	459	5	6	445	442	432	5	451	13	13	449	12	13	5	5	453	6	6	6	5	4	457	7	6	4	13	6	6	6	437	4	443	10	437	12	444	12	12	440	454	16	6	456	445	16	14	13
H	21763	237	452	5	6	441	434	427	5	445	13	13	441	12	15	5	5	448	5	5	6	5	4	452	7	5	5	13	5	6	5	435	4	437	10	430	12	436	12	12	434	446	16	6	449	441	17	15	13
H	21767	297	469	5	6	450	456	444	5	456	13	13	458	12	16	5	5	458	5	6	6	5	4	473	6	5	5	13	5	7	5	445	4	453	10	450	13	458	12	12	445	464	16	6	465	448	19	15	13
D	21769	264	449	15	15	436	432	424	14	443	9	9	437	22	9	15	14	446	14	14	11	13	11	448	16	15	15	9	15	14	15	428	13	433	20	429	8	435	3	4	434	446	7	16	446	433	7	12	9
H	21770	265	468	5	5	450	459	446	5	459	14	14	458	12	16	5	5	461	6	6	6	4	3	472	6	6	5	13	6	6	5	445	3	453	9	450	14	459	12	12	446	465	16	6	464	448	19	15	12
H	21781	275	466	4	5	446	452	441	4	456	13	13	455	11	16	4	4	458	3	5	5	4	3	468	5	4	4	12	4	5	4	442	3	451	9	445	14	456	11	13	444	461	14	5	461	443	18	14	12
H	21815	320	470	6	7	451	456	443	7	457	14	14	459	13	14	6	6	463	7	7	8	6	4	473	7	7	6	14	7	8	7	444	5	454	10	453	13	459	13	13	449	466	17	7	464	454	20	17	14
D	21816	310	445	13	13	434	430	423	12	439	9	9	435	20	10	13	13	443	13	13	10	12	10	447	14	13	13	8	13	13	13	427	11	430	17	425	9	431	2	2	429	442	6	14	443	433	6	8	8
I	21829	804	391	460	453	376	376	381	459	3	456	455	384	470	458	463	458	386	450	445	449	446	436	394	462	460	463	446	459	451	461	374	442	379	465	372	454	379	455	456	372	388	453	456	5	374	450	449	448
I	21836	319	395	463	455	377	379	385	462	5	457	457	387	473	464	465	460	388	451	447	451	447	436	397	464	462	465	449	461	452	464	377	444	381	467	376	458	383	458	460	374	390	455	458	5	377	452	451	450
I	21841	815	398	465	456	380	385	388	461	4	463	462	392	478	468	471	462	389	453	449	454	451	438	402	466	461	467	455	463	455	467	382	446	384	468	379	464	389	461	464	377	394	457	460	5	380	453	453	452
H	21848	823	33	458	451	71	12	31	459	383	457	459	70	473	462	464	458	32	447	446	450	444	436	32	461	456	463	451	457	448	462	72	444	17	463	12	461	17	457	460	15	80	453	453	389	70	456	445	443
I	21854	834	397	461	455	379	382	386	461	4	459	457	390	474	464	465	460	390	452	448	452	448	437	400	463	460	465	452	461	453	465	379	445	384	466	378	460	385	458	460	376	392	457	458	6	377	454	451	451
H	21856	837	455	9	9	439	443	431	8	450	8	8	446	16	9	9	9	450	10	9	5	8	6	458	10	10	9	7	10	9	10	435	7	443	13	437	8	445	7	7	436	453	11	10	451	438	12	8	7
H	21869	849	471	3	4	451	460	446	4	458	12	12	461	10	13	3	3	459	3	5	5	3	2	476	4	3	3	11	3	5	3	448	2	456	8	453	12	462	10	10	447	465	14	4	466	449	17	13	11
H	21878	852	463	2	3	448	449	440	5	457	12	12	455	11	12	4	4	458	2	4	6	2	1	464	3	2	4	12	2	3	2	442	3	448	10	445	11	453	11	11	445	464	15	5	459	448	17	13	12
I	21886	859	396	465	457	380	383	387	462	1	462	462	390	477	465	470	463	390	454	449	454	452	439	399	466	463	467	452	464	455	466	380	446	383	470	376	461	385	461	462	376	392	457	463	4	379	452	454	452
I	21895	865	401	465	459	381	387	390	465	5	464	464	394	482	470	473	465	391	455	450	454	451	439	405	467	465	470	457	466	456	470	384	448	387	472	381	467	391	465	468	378	396	459	461	6	381	456	455	453
A	21900	875	14	193	192	53	7	12	195	277	193	195	53	205	194	198	197	13	186	187	190	186	182	14	198	192	198	184	195	191	194	54	188	13	201	7	191	11	191	194	10	60	193	195	282	53	192	191	190
C	21901	877	22	458	449	69	7	20	459	379	455	457	69	473	461	465	455	21	444	443	445	441	432	21	460	454	460	448	456	444	464	70	441	12	463	7	460	12	452	459	11	79	449	452	387	68	450	443	439
I	21901	878	399	463	456	379	385	389	462	5	462	462	393	479	467	470	463	389	453	449	453	450	438	403	464	463	467	456	463	454	468	381	445	385	469	379	465	390	463	466	376	395	457	459	6	380	454	452	452
A	21903	882	15	456	450	71	9	12	456	378	455	455	70	470	458	462	453	13	442	446	443	440	435	13	458	449	458	447	455	445	459	71	441	14	460	11	457	14	452	457	13	80	449	450	385	70	452	441	439
C	21906	889	22	393	387	66	8	19	392	358	390	392	68	406	395	399	395	21	382	379	383	380	372	21	393	391	396	384	394	384	396	68	383	13	398	8	392	13	388	392	11	76	386	387	363	65	389	382	378
C	21909	893	23	457	447	69	7	20	456	381	453	457	70	472	459	464	454	22	442	441	445	441	431	21	458	452	458	445	455	442	460	70	440	12	459	9	457	12	450	456	11	78	449	451	386	68	452	442	438
H	21911	895	469	3	4	450	459	446	5	458	14	14	459	12	17	5	5	459	3	4	6	3	2	473	4	3	5	13	3	5	3	448	4	453	10	450	14	461	12	12	447	468	16	6	466	448	19	16	13
C	21915	901	23	445	440	68	8	21	442	372	437	440	66	452	442	446	444	22	436	431	436	435	426	22	445	441	445	431	441	440	443	68	431	13	448	8	437	12	437	438	11	74	438	441	380	68	438	436	431
H	21918	903	468	2	3	450	454	443	5	458	12	12	455	11	12	4	4	459	3	4	6	2	1	469	3	3	4	12	3	4	3	445	3	452	9	450	11	455	11	11	446	461	15	4	463	448	18	14	12
C	21925	911	23	448	443	69	7	20	450	374	447	448	68	463	453	454	449	21	439	437	439	436	428	21	452	446	452	441	449	439	454	70	434	12	454	9	451	12	445	450	11	78	444	444	382	68	447	436	433
A	21972	919	18	448	445	72	12	15	447	373	443	446	73	459	446	451	450	16	438	439	443	440	433	16	450	446	449	436	449	442	447	74	436	17	454	14	443	16	442	444	15	80	444	448	376	72	445	441	439
A	21980	925	13	462	454	75	13	10	461	381	460	461	74	476	465	469	459	11	448	448	449	446	437	11	463	456	464	452	460	449	466	77	444	18	465	15	462	18	457	462	17	84	453	456	390	74	455	447	443
H	21984	931	467	8	9	450	454	443	7	458	16	16	457	15	17	8	8	460	9	7	8	7	5	470	10	8	8	15	9	9	8	445	6	452	12	451	15	456	14	14	446	462	18	9	464	451	19	17	16
I	21991	935	397	463	458	379	383	386	462	8	460	459	390	477	466	468	460	390	455	450	452	451	439	401	464	463	466	456	462	453	467	381	447	384	470	376	462	387	460	463	375	392	456	459	8	379	454	452	451
F	22020	954	465	13	13	445	454	441	13	455	0	0	455	20	2	13	13	456	13	13	10	13	9	469	15	13	13	7	13	13	14	443	11	450	16	448	1	457	7	7	442	459	11	13	459	444	14	3	2
G	22038	968	82	450	446	1	61	78	449	376	444	447	4	461	447	453	451	80	442	438	444	441	433	81	452	449	453	437	450	443	451	8	437	64	454	61	444	65	444	446	64	11	447	446	381	7	444	442	436
B	22047	976	44	474	465	88	29	42	472	393	471	473	90	487	476	480	470	42	459	460	461	458	449	43	474	467	476	463	470	461	476	90	458	34	476	27	473	34	469	473	31	98	464	466	402	87	465	459	454
H	22054	984	469	6	7	452	461	450	9	465	17	15	462	15	18	8	6	463	7	8	10	6	4	474	10	7	8	16	9	8	11	449	7	455	11	450	17	465	15	17	449	470	17	7	468	450	18	16	14
H	22061	986	464	13	13	445	453	440	13	453	2	2	456	20	0	13	12	455	13	13	9	12	10	469	15	13	12	7	12	13	13	442	10	450	18	448	1	455	6	7	442	459	10	13	460	445	13	4	2
B	22071	989	40	443	439	83	25	38	440	372	437	439	84	452	439	444	445	38	437	436	437	435	433	38	445	442	444	430	445	440	441	85	434	30	448	25	436	29	436	437	28	91	439	443	375	84	439	435	436
F	22072	991	463	14	13	443	455	441	13	453	0	0	452	21	4	14	13	454	14	12	9	13	10	467	16	14	13	8	13	14	15	442	11	449	17	444	1	457	7	8	442	459	11	13	461	441	14	5	2
H	22083	996	457	11	10	442	440	430	11	448	19	19	445	17	19	11	11	449	11	10	12	10	9	455	12	12	11	18	11	12	12	438	8	440	15	436	17	442	17	18	435	451	22	12	454	441	22	21	18
A	22088	998	6	465	458	81	19	4	467	386	464	465	79	480	468	474	462	15	450	452	453	448	442	15	467	460	468	457	463	453	469	80	449	22	472	17	470	24	462	470	21	91	457	459	394	77	458	451	448
A	22096	1003	0	466	461	82	22	9	467	389	461	464	83	480	465	472	464	20	453	453	458	452	444	20	469	464	468	455	468	455	469	83	450	26	473	21	464	25	459	464	24	91	459	462	394	81	460	454	452
H	22113	1013	466	0	3	450	452	442	5	459	13	13	459	11	14	4	4	458	3	4	6	2	1	471	4	3	4	12	3	3	3	445	3	451	9	447	13	455	11	11	445	463	15	5	463	450	16	14	12
H	22118	1015	461	3	0	446	444	436	6	451	13	13	451	12	13	5	5	452	0	2	7	0	0	461	2	1	5	12	1	2	1	438	3	445	11	440	12	447	12	12	440	457	16	6	456	445	16	15	13
G	22146	1029	82	450	446	0	62	79	446	374	444	445	5	459	445	452	449	81	443	439	441	440	433	82	452	447	450	437	451	446	449	9	435	65	455	62	443	65	443	445	64	12	445	446	380	8	444	441	438
A	22149	1033	9	442	436	79	19	0	444	378	438	441	79	455	443	447	440	17	430	431	432	427	421	17	444	441	444	433	442	434	446	80	429	24	447	21	441	24	438	443	23	88	436	438	386	77	439	428	425
H	22151	1037	467	5	6	446	453	444	0	457	13	13	457	12	15	5	5	458	6	5	5	4	3	468	6	5	5	11	6	6	5	442	2	449	11	447	12	455	10	10	444	462	14	6	462	448	17	13	12
I	22160	1047	389	459	451	374	374	378	457	0	456	455	381	467	456	461	458	386	450	444	449	447	435	393	460	455	462	444	456	450	459	374	440	376	461	371	451	375	452	453	368	384	452	457	4	373	451	448	447
F	22181	1078	461	13	13	444	450	438	13	456	0	0	450	20	2	13	13	455	13	13	10	13	9	464	15	13	13	7	13	13	14	440	11	449	16	444	1	452	7	7	443	458	11	13	460	442	14	5	2
F	22186	1082	464	13	13	445	453	441	13	455	0	0	454	20	3	13	13	459	13	13	10	13	9	467	14	13	13	7	13	13	14	441	11	451	16	446	1	455	7	7	445	461	11	13	459	444	12	5	2
G	22208	1109	83	459	451	5	62	79	457	381	450	454	0	469	456	461	454	80	445	442	447	442	435	82	460	453	460	444	453	447	461	4	442	66	460	63	453	66	451	455	63	10	450	451	390	3	452	445	440
H	22210	1111	465	14	13	445	455	443	15	456	2	3	456	21	0	14	14	458	14	13	10	13	10	469	15	14	14	8	13	13	18	442	11	454	17	447	1	460	7	11	445	467	11	13	460	445	14	5	2
A	22260	1143	20	458	452	81	20	17	458	386	455	459	80	469	458	462	461	0	448	446	451	448	440	1	461	457	462	446	458	449	460	81	446	27	461	22	454	25	453	456	24	88	456	456	388	79	458	451	445
H	22318	1189	453	3	0	443	439	430	6	450	13	13	445	12	14	4	5	448	0	2	7	1	0	455	2	0	5	13	0	1	0	435	3	440	9	435	13	440	12	11	438	450	16	6	452	440	17	15	12
H	22323	1201	453	4	2	439	438	431	5	444	13	13	442	13	13	6	6	446	2	0	6	1	0	453	3	0	6	12	1	2	1	433	4	439	11	432	11	439	11	11	435	448	15	6	448	437	17	14	13
H	22340	1208	458	6	7	441	441	432	5	449	10	10	447	13	10	6	6	451	7	6	0	5	4	457	8	6	6	8	7	6	6	438	4	442	11	439	8	443	8	8	437	452	12	7	453	443	15	10	9
H	22342	1212	452	2	0	440	436	427	4	447	13	13	442	11	13	4	4	448	1	1	5	0	0	452	2	2	4	11	2	2	2	434	2	438	9	433	12	438	11	11	434	449	15	5	449	438	14	13	12
H	22365	1244	444	1	0	433	427	421	3	435	9	9	435	10	10	3	3	440	0	0	4	0	0	443	0	0	3	9	0	1	0	427	2	429	7	424	9	429	8	8	428	440	12	4	438	432	12	10	9
A	22372	1254	20	471	461	82	20	17	468	393	464	467	82	484	469	474	465	1	455	453	457	452	443	0	471	465	470	460	467	456	473	82	453	25	473	22	468	25	462	468	24	91	462	462	398	80	464	454	449
H	22391	1264	469	4	2	452	456	444	6	460	15	14	460	13	15	6	5	461	2	3	8	2	0	471	0	2	6	13	2	3	2	445	4	453	10	452	14	457	12	13	448	464	17	6	466	452	19	16	14
H	22401	1278	464	3	1	447	450	441	5	455	13	13	453	12	14	4	5	457	0	0	6	2	0	465	2	0	5	13	0	1	0	440	3	448	10	444	13	451	12	11	444	460	16	6	461	446	17	15	12
F	22429	1320	455	12	12	437	444	433	11	444	7	7	444	19	8	12	12	446	13	12	8	11	9	460	13	13	12	0	13	13	13	433	10	439	16	437	7	446	6	6	434	451	10	13	452	435	13	9	6
H	22450	1349	468	3	1	451	452	442	6	456	13	13	453	12	13	4	5	458	0	1	7	2	0	467	2	0	5	13	0	2	0	442	3	450	10	448	12	453	12	11	447	461	16	6	463	447	19	15	12
H	22468	1377	455	3	2	446	439	434	6	450	13	13	447	13	13	6	5	449	1	2	6	2	1	456	3	1	5	13	2	0	2	437	4	440	11	438	13	441	11	12	440	452	15	7	453	444	16	13	12
H	22481	1407	469	3	1	449	458	446	5	459	14	14	461	12	18	4	5	460	0	1	6	2	0	473	2	0	5	13	0	2	0	446	3	453	9	452	14	461	12	11	446	464	16	6	464	448	19	15	12
G	22580	1549	83	445	438	9	63	80	442	374	440	441	4	456	442	448	443	81	435	433	438	434	427	82	445	440	445	433	442	437	446	0	431	66	449	63	441	67	440	444	64	15	439	443	380	7	439	434	433
H	22669	1664	473	9	11	455	456	447	11	461	16	16	460	17	17	10	9	461	9	11	11	9	7	473	10	10	9	16	10	11	9	449	9	455	0	451	16	460	15	16	451	468	19	10	470	452	22	18	16
G	23202	2066	91	463	457	12	72	88	462	384	458	461	10	474	467	467	462	88	450	448	452	449	440	91	464	460	469	451	461	452	464	15	447	73	468	73	461	77	458	462	71	0	456	455	393	13	460	451	445
G	24816	2231	81	450	445	8	61	77	448	373	442	444	3	458	445	451	447	79	440	437	443	438	432	80	452	446	449	435	447	444	448	7	436	65	452	61	441	65	441	442	64	13	444	447	381	0	444	442	439
G	25121	2472	97	470	463	19	78	94	469	393	466	469	17	484	475	475	467	94	456	455	459	453	446	97	472	466	475	461	467	458	472	20	453	80	474	78	472	81	467	470	76	15	462	461	400	20	467	456	451
C	25205	2525	25	450	446	71	10	23	449	374	448	449	69	462	449	454	452	24	443	442	443	440	433	24	454	447	452	439	451	443	452	72	437	15	454	10	447	15	446	448	14	78	447	448	380	70	446	440	438
C	25392	2617	25	445	441	71	10	23	446	373	442	444	70	456	445	449	448	24	436	439	439	434	430	24	447	444	446	433	446	439	445	73	435	15	449	10	442	14	441	443	14	78	443	443	377	70	442	435	435
C	25205-Reference	Reference	38	476	461	86	47	39	483	396	473	475	101	495	482	491	475	40	456	452	459	449	439	52	472	467	485	466	472	453	490	77	453	44	475	33	491	63	471	497	22	109	459	467	399	81	463	454	447
[truncated: 99 more columns]

## Sheet: Source Data 5
Genome_acc	Biosample_accession	sample_name	Reference name / chromosome	Start position	End position (or sequence length)	Number reads aligned to the region (after filtering)	Number of covered bases with depth >= 1	Percentage of covered bases [0..100]	Mean depth of coverage	Mean baseQ in covered region	Mean mapQ of selected reads
JBBVZD000000000	SAMN40756743	1003-S34	IncF-blaNDM-5	1	132316	24623	132222	99.929	38.2068	34.6	53
JBBVZA000000000	SAMN40756746	1029-S19	IncF-blaNDM-5	1	132316	16520	131958	99.7294	24.8958	35.3	51.6
JBBVYX000000000	SAMN40756749	103-S33	IncF-blaNDM-5	1	132316	42199	132316	100	55.4098	34.7	51.8
JBBVYZ000000000	SAMN40756747	1033-S32	IncF-blaNDM-5	1	132316	13577	131273	99.2117	21.2018	34.8	50.7
JBBVYT000000000	SAMN40756753	1109-S25	IncF-blaNDM-5	1	132316	31097	132118	99.8504	44.9422	34.8	52.1
JBBVYP000000000	SAMN40756757	1143-S10	IncF-blaNDM-5	1	132316	18119	132190	99.9048	27.6945	35.4	51.8
JBBVYG000000000	SAMN40756766	1254-S24	IncF-blaNDM-5	1	132316	23662	132309	99.9947	36.4413	35.7	52.2
JBBVXW000000000	SAMN40756776	1549-S12	IncF-blaNDM-5	1	132316	9896	130527	98.6479	15.1833	35.4	50.7
JBBVXU000000000	SAMN40756778	1608-S34	IncF-blaNDM-5	1	132316	21690	132050	99.799	34.7821	35.1	52.5
JBBVXS000000000	SAMN40756780	163-S4	IncF-blaNDM-5	1	132316	34138	132261	99.9584	47.4934	34.7	52.3
JBBVXO000000000	SAMN40756784	167-S39	IncF-blaNDM-5	1	132316	31638	132215	99.9237	43.2177	34.7	51.5
JBBVXJ000000000	SAMN40756789	19-S29	IncF-blaNDM-5	1	132316	61854	132316	100	96.9267	34.9	52.3
JBBVXG000000000	SAMN40756792	2066-S35	IncF-blaNDM-5	1	132316	27991	131788	99.601	35.1946	35.5	49.9
JBBVWV000000000	SAMN40756803	2231-S34	IncF-blaNDM-5	1	132316	15556	130897	98.9276	22.7422	34.5	49.9
JBBVWQ000000000	SAMN40756808	233-S23	IncF-blaNDM-5	1	132316	24480	131945	99.7196	34.5481	34.2	50.9
JBBVWL000000000	SAMN40756813	2472-S15	IncF-blaNDM-5	1	132316	19497	131948	99.7219	28.5771	34.7	51.8
JBBVWE000000000	SAMN40756820	25-S38	IncF-blaNDM-5	1	132316	28801	132246	99.9471	45.4686	34	53.1
JBBVWI000000000	SAMN40756816	2525-S31	IncF-blaNDM-5	1	132316	14770	131258	99.2004	22.5714	33.8	51.8
JBBVWD000000000	SAMN40756821	2617-S18	IncF-blaNDM-5	1	132316	11996	129528	97.8929	16.0583	35.5	50.1
JBBVVV000000000	SAMN40756829	294-S20	IncF-blaNDM-5	1	132316	11286	130067	98.3003	16.81	34.7	50
JBBVVR000000000	SAMN40756833	315-S5	IncF-blaNDM-5	1	132316	20009	131836	99.6372	32.2752	34.9	51.5
JBBVVN000000000	SAMN40756837	321-S9	IncF-blaNDM-5	1	132316	35019	132316	100	48.673	34.7	52.1
JBBVVM000000000	SAMN40756838	330-S16	IncF-blaNDM-5	1	132316	12175	130309	98.4832	18.2947	35.3	50.1
JBBVVL000000000	SAMN40756838	335P-S3	IncF-blaNDM-5	1	132316	36897	132315	99.9992	50.4636	34.6	49
JBBVVJ000000000	SAMN40756841	342-S25	IncF-blaNDM-5	1	132316	19233	131902	99.6871	24.6212	35.2	48.6
JBBVVI000000000	SAMN40756842	351-S25	IncF-blaNDM-5	1	132316	15408	131930	99.7083	21.6399	35.2	49.3
JBBVVH000000000	SAMN40756843	38-S24	IncF-blaNDM-5	1	132316	20317	132131	99.8602	30.3424	34.5	50.7
JBBVVF000000000	SAMN40756845	407-S31	IncF-blaNDM-5	1	132316	11115	130243	98.4333	16.7175	35	49.3
JBBVUY000000000	SAMN40756852	505-S29	IncF-blaNDM-5	1	132316	49867	132316	100	68.4125	34.8	52.4
JBBVUX000000000	SAMN40756853	515-S21	IncF-blaNDM-5	1	132316	12661	130524	98.6457	19.4258	35.4	50.6
JBBVUW000000000	SAMN40756854	518-S6	IncF-blaNDM-5	1	132316	11846	131293	99.2269	18.1334	35.2	50
JBBVUU000000000	SAMN40756856	526-S35	IncF-blaNDM-5	1	132316	20260	130981	98.9911	28.8184	35	50.3
JBBWBW000000000	SAMN40756860	562-S12	IncF-blaNDM-5	1	132316	30549	132306	99.9924	39.3522	34.6	49.8
JBBWBV000000000	SAMN40756862	580-S8	IncF-blaNDM-5	1	132316	46387	132316	100	79.8694	35.2	55
JBBWBS000000000	SAMN40756865	602-S12	IncF-blaNDM-5	1	132316	12974	126741	95.7866	15.753	35.9	48.7
JBBWBQ000000000	SAMN40756867	623-S17	IncF-blaNDM-5	1	132316	33470	132316	100	51.3704	34.2	52.2
JBBWBP000000000	SAMN40756868	630-S5	IncF-blaNDM-5	1	132316	30727	132316	100	51.6284	35	54.4
JBBWBF000000000	SAMN40756878	729-S23	IncF-blaNDM-5	1	132316	34382	132316	100	42.1296	35.1	51.1
JBBWBE000000000	SAMN40756879	733-S28	IncF-blaNDM-5	1	132316	18934	132303	99.9902	30.7489	35.6	52.6
JBBWBB000000000	SAMN40756882	752-S38	IncF-blaNDM-5	1	132316	27040	132255	99.9539	37.6224	35	51.6
JBBVZY000000000	SAMN40756911	8-S32	IncF-blaNDM-5	1	132316	18574	131917	99.6984	28.8996	35.6	53.3
JBBWAY000000000	SAMN40756885	804-S1	IncF-blaNDM-5	1	132316	46514	132316	100	56.644	35.1	51.4
JBBWAT000000000	SAMN40756890	829-S6	IncF-blaNDM-5	1	132316	15805	132215	99.9237	26.5381	33.9	52.5
JBBWAH000000000	SAMN40756902	875-S13	IncF-blaNDM-5	1	132316	16481	131230	99.1792	25.4398	35	50.9
JBBWAG000000000	SAMN40756903	877-S11	IncF-blaNDM-5	1	132316	22048	132316	100	33.6367	34.3	52.1
JBBWAD000000000	SAMN40756906	882-S15	IncF-blaNDM-5	1	132316	19071	129904	98.1771	23.0842	35	48.6
JBBWAB000000000	SAMN40756908	889-S21	IncF-blaNDM-5	1	132316	44340	132316	100	63.9889	34.9	54.1
JBBWAA000000000	SAMN40756909	893-S21	IncF-blaNDM-5	1	132316	28307	132275	99.969	42.5908	34.8	51.8
JBBVZX000000000	SAMN40756912	901-S2	IncF-blaNDM-5	1	132316	17770	131118	99.0946	22.1682	35.8	50.7
JBBVZV000000000	SAMN40756914	911-S24	IncF-blaNDM-5	1	132316	24485	131890	99.678	28.3102	35.4	49.5
JBBVZS000000000	SAMN40756917	919-S18	IncF-blaNDM-5	1	132316	14276	131137	99.109	21.5796	34.9	51.2
JBBVZR000000000	SAMN40756918	925-S27	IncF-blaNDM-5	1	132316	22375	131518	99.3969	25.2601	35.6	49.5
JBBVZN000000000	SAMN40756923	968-S3	IncF-blaNDM-5	1	132316	29002	131368	99.2835	36.7738	35.8	51.5
JBBVZM000000000	SAMN40756924	976-S10	IncF-blaNDM-5	1	132316	14736	131312	99.2412	23.487	34.1	50.8
JBBVZI000000000	SAMN40756928	989-S11	IncF-blaNDM-5	1	132316	13703	131675	99.5156	23.2694	35.1	52.8
JBBVZE000000000	SAMN40756932	998-S29	IncF-blaNDM-5	1	132316	19265	131594	99.4543	24.3784	34.7	48.6
JBBVZC000000000	SAMN40756744	1013-S27	IncX3-bla-NDM-5	1	46161	6000	46145	99.9653	28.6041	35.1	56.3
JBBVZB000000000	SAMN40756745	1015-S5	IncX3-bla-NDM-5	1	46161	5578	46137	99.948	26.6279	34.1	56.1
JBBVYY000000000	SAMN40756748	1037-S20	IncX3-bla-NDM-5	1	46161	5693	45890	99.4129	22.9657	34.5	53.5
JBBVYW000000000	SAMN40756750	1047-S26	IncX3-bla-NDM-5	1	46161	4749	45620	98.828	20.3498	34.6	52.1
JBBVYV000000000	SAMN40756751	1078-1-S16	IncX3-bla-NDM-5	1	46161	4842	45858	99.3436	18.4844	34.9	53.4
JBBVYU000000000	SAMN40756752	1082-S25	IncX3-bla-NDM-5	1	46161	6830	46100	99.8679	31.0352	34.6	56
JBBVYR000000000	SAMN40756755	111-S5	IncX3-bla-NDM-5	1	46161	7758	46159	99.9957	29.6601	35.3	54.8
JBBVYS000000000	SAMN40756754	1111-S39	IncX3-bla-NDM-5	1	46161	4837	45942	99.5256	22.1709	34.3	56.1
JBBVYQ000000000	SAMN40756756	113-S7	IncX3-bla-NDM-5	1	46161	8370	46106	99.8809	35.1185	35.3	55.9
JBBVYO000000000	SAMN40756758	114-S17	IncX3-bla-NDM-5	1	46161	8072	46161	100	32.4898	34.7	53.6
JBBVYN000000000	SAMN40756759	1189-S37	IncX3-bla-NDM-5	1	46161	3903	45191	97.8987	16.4004	35.5	53
JBBVYM000000000	SAMN40756760	119-S2	IncX3-bla-NDM-5	1	46161	6611	46161	100	31.516	34.7	54.7
JBBVYL000000000	SAMN40756761	1201-S29	IncX3-bla-NDM-5	1	46161	5827	46130	99.9328	22.1803	35.7	51.8
JBBVYK000000000	SAMN40756762	1208-S39	IncX3-bla-NDM-5	1	46161	6103	45982	99.6122	23.8846	35.8	53.4
JBBVYJ000000000	SAMN40756763	1212-S32	IncX3-bla-NDM-5	1	46161	3432	44606	96.6314	14.6188	35.1	53.7
JBBVYH000000000	SAMN40756765	124-S10	IncX3-bla-NDM-5	1	46161	6349	46119	99.909	25.7864	35.3	51.9
JBBVYI000000000	SAMN40756764	1244-S17	IncX3-bla-NDM-5	1	46161	3377	45056	97.6062	12.8062	35.3	51
JBBVYF000000000	SAMN40756767	1264-S34	IncX3-bla-NDM-5	1	46161	5106	45771	99.1551	18.7997	35.6	50.9
JBBVYE000000000	SAMN40756768	1278-S26	IncX3-bla-NDM-5	1	46161	6204	46010	99.6729	28.0482	34.2	55.8
JBBVYD000000000	SAMN40756769	130-S8	IncX3-bla-NDM-5	1	46161	5692	46148	99.9718	27.2618	34	55.9
JBBVYB000000000	SAMN40756771	132-S2	IncX3-bla-NDM-5	1	46161	10564	46161	100	40.6697	35.4	54.3
JBBVYC000000000	SAMN40756770	1320-S20	IncX3-bla-NDM-5	1	46161	7323	46161	100	28.954	35	56.3
JBBVYA000000000	SAMN40756772	1349-S23	IncX3-bla-NDM-5	1	46161	8002	46161	100	34.258	35.5	54
JBBVXZ000000000	SAMN40756773	1377-S9	IncX3-bla-NDM-5	1	46161	5283	46046	99.7509	18.5547	35.6	51.2
JBBVXY000000000	SAMN40756774	138-S18	IncX3-bla-NDM-5	1	46161	3119	45587	98.7565	14.0735	34.7	54.4
JBBVXX000000000	SAMN40756775	1407-S22	IncX3-bla-NDM-5	1	46161	6526	45910	99.4563	28.2629	35.5	55.1
JBBVXV000000000	SAMN40756777	158-S1	IncX3-bla-NDM-5	1	46161	6898	46077	99.818	27.7478	34.6	53.8
JBBVXT000000000	SAMN40756779	1614-S19	IncX3-bla-NDM-5	1	46161	3752	45433	98.4229	15.2206	35.7	54.6
JBBVXR000000000	SAMN40756781	165-1-S11	IncX3-bla-NDM-5	1	46161	7968	46023	99.701	17.7655	35.4	43.4
JBBVXQ000000000	SAMN40756782	165-2-S34	IncX3-bla-NDM-5	1	46161	4128	45823	99.2678	18.1897	35.1	55.3
JBBVXP000000000	SAMN40756783	1664-S4	IncX3-bla-NDM-5	1	46161	7924	46151	99.9783	31.6893	35.4	53.9
JBBVXN000000000	SAMN40756785	168-S6	IncX3-bla-NDM-5	1	46161	9221	46161	100	31.3578	35.3	52.7
JBBVXM000000000	SAMN40756786	1717-S15	IncX3-bla-NDM-5	1	46161	3603	46077	99.818	16.1713	35.3	53.1
JBBVXL000000000	SAMN40756787	183-S31	IncX3-bla-NDM-5	1	46161	8322	46161	100	25.4764	35.6	54.5
JBBVXK000000000	SAMN40756788	195-S16	IncX3-bla-NDM-5	1	46161	7763	46161	100	29.8484	34.6	54
JBBVXI000000000	SAMN40756790	2048-S29	IncX3-bla-NDM-5	1	46161	5917	46161	100	29.02	35	57
JBBVXH000000000	SAMN40756791	205-S21	IncX3-bla-NDM-5	1	46161	7214	46161	100	26.4698	35	54.3
JBBVXE000000000	SAMN40756794	208-S36	IncX3-bla-NDM-5	1	46161	8235	46148	99.9718	31.4772	35.4	57.6
JBBVXD000000000	SAMN40756795	2098-S10	IncX3-bla-NDM-5	1	46161	5593	46141	99.9567	21.8388	35.9	56.4
JBBVXC000000000	SAMN40756796	213-S31	IncX3-bla-NDM-5	1	46161	8089	46097	99.8614	28.4925	35.4	52.5
JBBVXB000000000	SAMN40756797	214-S28	IncX3-bla-NDM-5	1	46161	6639	46130	99.9328	29.1803	34.6	54.9
JBBVXA000000000	SAMN40756798	215-S8	IncX3-bla-NDM-5	1	46161	7096	46112	99.8938	30.0359	35	53.3
JBBVWZ000000000	SAMN40756799	2187-S5	IncX3-bla-NDM-5	1	46161	10404	46120	99.9112	25.6026	36	50.8
JBBVWY000000000	SAMN40756800	2189-S30	IncX3-bla-NDM-5	1	46161	3877	45721	99.0468	13.9995	34.9	46.4
JBBVWX000000000	SAMN40756801	2218-S20	IncX3-bla-NDM-5	1	46161	7293	46161	100	26.4256	34.9	50.6
JBBVWW000000000	SAMN40756802	2228-S15	IncX3-bla-NDM-5	1	46161	6284	45883	99.3978	12.5906	35.1	51.6
JBBVWU000000000	SAMN40756804	230-S30	IncX3-bla-NDM-5	1	46161	14362	46161	100	56.5336	34.3	54.4
JBBVWT000000000	SAMN40756805	231-S13	IncX3-bla-NDM-5	1	46161	4786	44518	96.4407	18.3128	34.2	53.3
JBBVWS000000000	SAMN40756806	232-S29	IncX3-bla-NDM-5	1	46161	4178	45943	99.5277	19.5355	34.3	55.3
JBBVWR000000000	SAMN40756807	232-S8	IncX3-bla-NDM-5	1	46161	6386	45811	99.2418	24.9591	34.4	54.4
JBBVWP000000000	SAMN40756809	234-S18	IncX3-bla-NDM-5	1	46161	9487	46161	100	38.8536	34.9	54.6
JBBVWO000000000	SAMN40756810	236-S37	IncX3-bla-NDM-5	1	46161	4604	45155	97.8207	17.3468	34.5	53.3
JBBVWN000000000	SAMN40756811	237-S27	IncX3-bla-NDM-5	1	46161	4093	46161	100	16.5224	34.4	52.9
JBBVWK000000000	SAMN40756814	247-S40	IncX3-bla-NDM-5	1	46161	15344	46161	100	73.5663	34.5	56.1
JBBVWM000000000	SAMN40756812	2471-S9	IncX3-bla-NDM-5	1	46161	4264	45956	99.5559	18.2793	35.7	52.8
JBBVWJ000000000	SAMN40756815	250-S32	IncX3-bla-NDM-5	1	46161	5810	45989	99.6274	19.8547	35.1	52.6
JBBVWH000000000	SAMN40756817	253-S27	IncX3-bla-NDM-5	1	46161	6724	45975	99.5971	25.1136	35.2	52.3
JBBVWF000000000	SAMN40756819	259-S13	IncX3-bla-NDM-5	1	46161	8369	46113	99.896	28.4858	35.3	55.1
JBBVWC000000000	SAMN40756822	2623-S13	IncX3-bla-NDM-5	1	46161	4002	46161	100	19.3314	35.9	56
JBBVWB000000000	SAMN40756823	264-S27	IncX3-bla-NDM-5	1	46161	6602	46158	99.9935	31.0348	35.6	55.6
JBBVVZ000000000	SAMN40756825	268-S25	IncX3-bla-NDM-5	1	46161	7252	46161	100	32.5848	34.5	53.2
JBBVVY000000000	SAMN40756826	275-S5	IncX3-bla-NDM-5	1	46161	4655	45542	98.659	15.9063	36	52
JBBVVX000000000	SAMN40756827	276-S18	IncX3-bla-NDM-5	1	46161	7277	46161	100	27.2172	35.2	54
JBBVVW000000000	SAMN40756828	285-S8	IncX3-bla-NDM-5	1	46161	7462	46105	99.8787	21.5807	35.5	41.2
JBBVVU000000000	SAMN40756830	296-S39	IncX3-bla-NDM-5	1	46161	6225	46146	99.9675	27.859	35.5	56.1
JBBVVT000000000	SAMN40756831	297-S3	IncX3-bla-NDM-5	1	46161	10610	46148	99.9718	40.7984	35.3	55
JBBVVS000000000	SAMN40756832	310-S15	IncX3-bla-NDM-5	1	46161	3319	44773	96.9931	12.4574	35.4	51.9
JBBVVQ000000000	SAMN40756834	317-S11	IncX3-bla-NDM-5	1	46161	1063	42128	91.2632	4.80804	35.1	50.5
JBBVVP000000000	SAMN40756835	319-S23	IncX3-bla-NDM-5	1	46161	7973	46161	100	35.6268	35.1	56.1
JBBVVO000000000	SAMN40756836	320-S4	IncX3-bla-NDM-5	1	46161	6194	46086	99.8375	26.9725	35.6	54.9
JBBVVK000000000	SAMN40756840	337-S14	IncX3-bla-NDM-5	1	46161	3542	45786	99.1876	13.1842	34.5	48.3
JBBVVE000000000	SAMN40756846	411-S30	IncX3-bla-NDM-5	1	46161	5522	46122	99.9155	21.6767	35.2	53.1
JBBVVD000000000	SAMN40756847	427-S19	IncX3-bla-NDM-5	1	46161	10235	46161	100	40.0427	35.2	54.2
JBBVVC000000000	SAMN40756848	428-S24	IncX3-bla-NDM-5	1	46161	12855	46161	100	47.2618	35.4	53.1
JBBVVB000000000	SAMN40756849	461-S30	IncX3-bla-NDM-5	1	46161	9287	46161	100	36.4144	34.8	52.2
JBBVVA000000000	SAMN40756850	473-S36	IncX3-bla-NDM-5	1	46161	5022	46159	99.9957	22.9454	35.2	54.5
JBBVUZ000000000	SAMN40756851	503-S22	IncX3-bla-NDM-5	1	46161	3108	45261	98.0503	13.4603	34.7	52
JBBVUV000000000	SAMN40756855	521-S40	IncX3-bla-NDM-5	1	46161	4870	45455	98.4706	17.8298	34.9	51.8
JBBVUT000000000	SAMN40756857	536-S35	IncX3-bla-NDM-5	1	46161	3992	45336	98.2128	14.6051	35.1	52.1
JBBVUS000000000	SAMN40756858	538-S34	IncX3-bla-NDM-5	1	46161	7484	46149	99.974	29.9403	34.9	55.6
JBBWBX000000000	SAMN40756859	540-S39	IncX3-bla-NDM-5	1	46161	10968	46161	100	41.558	34.7	50.4
JBEVDA000000000	SAMN40756861	569-S6	IncX3-bla-NDM-5	1	46161	11277	46161	100	55.9989	35.5	56.8
JBBWBT000000000	SAMN40756864	59-S10	IncX3-bla-NDM-5	1	46161	6583	45921	99.4801	28.8892	35.3	56.5
JBBWBU000000000	SAMN40756863	596-S1	IncX3-bla-NDM-5	1	46161	4144	45890	99.4129	17.0121	34.6	51.4
JBBWBR000000000	SAMN40756866	61-rpt-S35	IncX3-bla-NDM-5	1	46161	11815	46161	100	57.6985	35.3	56.5
JBBWBO000000000	SAMN40756869	648-S16	IncX3-bla-NDM-5	1	46161	1647	42793	92.7038	7.26065	33.9	54.5
JBBWBN000000000	SAMN40756870	656-S7	IncX3-bla-NDM-5	1	46161	14885	46161	100	73.0186	35.7	57.9
JBBWBM000000000	SAMN40756871	660-S21	IncX3-bla-NDM-5	1	46161	5578	45883	99.3978	22.6323	34.9	54.6
JBBWBL000000000	SAMN40756872	662-S7	IncX3-bla-NDM-5	1	46161	17334	46161	100	84.6926	35.7	56.1
JBBWBK000000000	SAMN40756873	672-S26	IncX3-bla-NDM-5	1	46161	15116	46161	100	69.1149	35.2	56
JBBWBH000000000	SAMN40756876	69-S23	IncX3-bla-NDM-5	1	46161	19557	46161	100	95.7954	35.6	56.7
JBBWBJ000000000	SAMN40756874	692-S36	IncX3-bla-NDM-5	1	46161	12200	46161	100	48.7627	35.4	56.1
JBBWBI000000000	SAMN40756875	696-S1	IncX3-bla-NDM-5	1	46161	15186	46161	100	78.4248	35.2	56.5
JBBWBG000000000	SAMN40756877	712-S12	IncX3-bla-NDM-5	1	46161	17733	46161	100	84.9723	35.7	57.3
JBBWBD000000000	SAMN40756880	735-S17	IncX3-bla-NDM-5	1	46161	4203	45577	98.7349	17.6876	35.6	53.5
JBBWBC000000000	SAMN40756881	746-S13	IncX3-bla-NDM-5	1	46161	7151	46161	100	27.653	35.2	56.4
JBBWBA000000000	SAMN40756883	756-S30	IncX3-bla-NDM-5	1	46161	1678	42549	92.1752	7.2652	35.5	53.6
JBBWAZ000000000	SAMN40756884	761-S14	IncX3-bla-NDM-5	1	46161	4999	46140	99.9545	21.24	34.5	53.1
JBBWAV000000000	SAMN40756888	81-S27	IncX3-bla-NDM-5	1	46161	5977	46132	99.9372	26.7465	33.9	55.1
JBBWAX000000000	SAMN40756886	815-S7	IncX3-bla-NDM-5	1	46161	8717	46161	100	34.7691	35.1	55.6
JBBWAW000000000	SAMN40756887	818-S17	IncX3-bla-NDM-5	1	46161	6393	46111	99.8917	25.3142	35.2	55
JBBWAU000000000	SAMN40756889	823-S35	IncX3-bla-NDM-5	1	46161	7394	46161	100	30.3783	35.4	54.4
JBBWAS000000000	SAMN40756891	834-S9	IncX3-bla-NDM-5	1	46161	2744	45974	99.5949	13.9078	33.6	54.5
JBBWAR000000000	SAMN40756892	837-S30	IncX3-bla-NDM-5	1	46161	7494	46161	100	32.8811	34.8	55.7
JBBWAQ000000000	SAMN40756893	849-S22	IncX3-bla-NDM-5	1	46161	4248	45664	98.9233	18.3198	34.1	54.4
JBBWAM000000000	SAMN40756897	85-S19	IncX3-bla-NDM-5	1	46161	9914	46161	100	33.1552	35.7	54.3
JBBWAP000000000	SAMN40756894	852-S37	IncX3-bla-NDM-5	1	46161	5744	45908	99.4519	24.153	34.4	51.3
JBBWAO000000000	SAMN40756895	854-S16	IncX3-bla-NDM-5	1	46161	6213	46133	99.9393	27.7704	35.1	55.8
JBBWAN000000000	SAMN40756896	859-S40	IncX3-bla-NDM-5	1	46161	4973	46135	99.9437	21.751	34.5	54.6
JBBWAI000000000	SAMN40756901	86-S37	IncX3-bla-NDM-5	1	46161	9003	46161	100	43.4386	34.4	55.8
JBBWAL000000000	SAMN40756898	862-S28	IncX3-bla-NDM-5	1	46161	8207	46161	100	36.2399	35.4	54.5
JBBWAK000000000	SAMN40756899	865-S2	IncX3-bla-NDM-5	1	46161	6669	45865	99.3588	24.757	35.7	54.9
JBBWAJ000000000	SAMN40756900	869-S14	IncX3-bla-NDM-5	1	46161	4460	46061	99.7834	19.394	34.4	53.3
JBBWAE000000000	SAMN40756905	87-S3	IncX3-bla-NDM-5	1	46161	4888	45480	98.5247	21.0885	34.5	55
JBBWAF000000000	SAMN40756904	878-S15	IncX3-bla-NDM-5	1	46161	6655	46161	100	29.9216	34.6	55.7
JBBWAC000000000	SAMN40756907	887-S38	IncX3-bla-NDM-5	1	46161	7570	46161	100	36.4672	35.1	55.2
JBBVZZ000000000	SAMN40756910	895-S19	IncX3-bla-NDM-5	1	46161	6763	46149	99.974	26.8992	34.8	56.6
JBBVZW000000000	SAMN40756913	903-S31	IncX3-bla-NDM-5	1	46161	6665	46046	99.7509	26.4247	35	53.6
JBBVZU000000000	SAMN40756915	912-S28	IncX3-bla-NDM-5	1	46161	7564	46159	99.9957	30.5537	34.6	51.7
JBBVZT000000000	SAMN40756916	915-S32	IncX3-bla-NDM-5	1	46161	8647	46161	100	37.6233	35.3	54.4
JBBVZQ000000000	SAMN40756919	931-S18	IncX3-bla-NDM-5	1	46161	5736	46139	99.9523	22.7437	34.9	53.2
JBBVZP000000000	SAMN40756920	935-S20	IncX3-bla-NDM-5	1	46161	4294	46077	99.818	20.3465	34.4	55.3
JBBVZO000000000	SAMN40756921	949-S33	IncX3-bla-NDM-5	1	46161	6676	45781	99.1768	19.1499	35.2	49.5
JBEVCZ000000000	SAMN40756922	954-S6	IncX3-bla-NDM-5	1	46161	5719	45444	98.4467	19.9231	35.3	52.9
JBBVZH000000000	SAMN40756929	98-S9	IncX3-bla-NDM-5	1	46161	3965	45238	98.0005	18.2124	34.5	55.5
JBBVZL000000000	SAMN40756925	980-S8	IncX3-bla-NDM-5	1	46161	4454	46134	99.9415	17.9861	36	52.9
JBBVZK000000000	SAMN40756926	984-S29	IncX3-bla-NDM-5	1	46161	6357	46060	99.7812	25.5366	35.4	54.1
JBBVZJ000000000	SAMN40756927	986-S11	IncX3-bla-NDM-5	1	46161	6314	46135	99.9437	24.0694	34.9	52.7
JBBVZG000000000	SAMN40756930	991-S12	IncX3-bla-NDM-5	1	46161	6699	46137	99.948	24.2234	35.5	54.2
JBBVZF000000000	SAMN40756931	996-S22	IncX3-bla-NDM-5	1	46161	5159	45521	98.6135	20.0072	35.9	52.5
JBBVWG000000000	SAMN40756818	2573-S7	IncX3-bla-NDM-5	1	46161	2266	45889	99.4108	11.9849	35.8	57.9
JBBVWA000000000	SAMN40756824	265-S35	IncX3-bla-NDM-5	1	46161	3783	46161	100	20.1345	34.4	58.1
JBBVXF000000000	SAMN40756793	206-S33	Neither confidently	-	-	-	-	-	-	-	-
JBBVVG000000000	SAMN40756844	394-S9	Neither confidently	-	-	-	-	-	-	-	-

## Sheet: Source Data 6
Genome_acc	Biosample_accession	sample_name	Study (patient ID)	Primary analysis	Plasmid contig	Plasmid size	Plasmid used for mapping
JBMWUG000000000	SAMN47816852	869	21897	ST1284 variant calling reference
JBMWUF000000000	SAMN47816851	2525	25205	ST167 variant calling reference
JBMWUH000000000	SAMN47816853	2623	25397	ST11025 variant calling reference
JBNJRI000000000	SAMN47832325	1029-R10	22146	Plasmid	contig10	46161
JBNJRH000000000	SAMN47832326	1078-R10	22181	Plasmid	contig8	46161
JBNJRG000000000	SAMN47832327	114-R10	21660	Plasmid	contig7	46161
JBNJRF000000000	SAMN47832328	158-R10	21690	Plasmid	contig8	46161
JBNJRE000000000	SAMN47832329	206-R10	21690	Plasmid	contig5	46161
JBNJRD000000000	SAMN47832330	2098-R10	23661	Plasmid	contig2	46161
JBNJRC000000000	SAMN47832331	25-R10	21457	Plasmid	contig5	132316	PV171503 (pIncF-NDM5)
JBNJRB000000000	SAMN47832332	337-R10	20857	Plasmid	contig10	46161
JBNJRA000000000	SAMN47832333	342-R10	20859	Plasmid	contig1	46161	PV171502 (pIncX3-NDM5-a)
JBNJQZ000000000	SAMN47832334	427-2-R10	20951	Plasmid	contig5	46161
JBNJQY000000000	SAMN47832335	515-R10	21016	Plasmid	contig6	132316
JBNJQX000000000	SAMN47832336	59-R10	20376	Plasmid	contig4	46161
JBNJQW000000000	SAMN47832337	602-R10	21077	Plasmid	contig2	46161
JBNJQV000000000	SAMN47832338	85-R10	21610	Plasmid	contig5	46161
JBNJQU000000000	SAMN47832339	869-R10	21897	Plasmid	contig1	46161
JBNJQT000000000	SAMN47832340	882-R10	21903	Plasmid	contig9	46161
